# Supplementary material for: NAT10‐mediated ac4C modification promotes ectoderm differentiation of human embryonic stem cells via acetylating NR2F1 mRNA
Source: Cell Prolif. 2023 Dec 2;57(4):e13577. doi: 10.1111/cpr.13577 (PMC10984107; doi:10.1111/cpr.13577)
Supplement: Supplementary file 8 — TABLE S1. Supplementary Table. [file CPR-57-e13577-s009.xlsx]

## Sheet: Sheet1
For RT-PCR and qRT-PCR
Genes	primer sequences (5’-3’)
SOX1-F	GGAATGGGAGGACAGGATTT
SOX1-R	ACTTTTATTTCTCGGCCCGT
HOXA3-F	ATTGCTCCAAAAATCTGCACGCGG
HOXA3-R	ATTCAGCAGGAAGCTAATGCTGGG
NCAM1-F	GGCATTTACAAGTGTGTGGTTAC
NCAM1-R	TTGGCGCATTCTTGAACATGA
OCT4-F	AACCTGGAGTTTGTGCCAGGGTTT
OCT4-R	TGAACTTCACCTTCCCTCCAACCA
GAPDH-F	ACATCAAGAAGGTGGTGAAGCAGG
GAPDH-R	AGCTTGACAAAGTGGTCGTTGAGG
TBXT-F	TGCTTCCCTGAGACCCAGTT
TBXT-R	GATCACTTCTTTCCTTTGCATCAAG
MIXL1-F	GCTTTCAGTTACCCTCCCAGATAAC
MIXL1-R	GCACAGGAAGTACAATAACAAGTGC
NR2F1-F	ATCGTGCTGTTCACGTCAGAC
NR2F1-R	TGGCTCCTCACGTACTCCTC
OTX2-F	CAACAGCAGAATGGAGGTCA
OTX2-R	CTGGGTGGAAAGAGAAGCTG
PAX6-F	GGGCAGGTATTACGAGACT
PAX6-R	TATTGATGACACGCTTGGT
CTGF-F	GCGTGTGCACCGCCAAAGAT
CTGF-R	CAGGGCTGGGCAGACGAACG
For acRIP-qRT-PCR
Genes	primer sequences (5’-3’)
NR2F1-F	TGAGCGACTGTGTGTGCGAG
NR2F1-R	CTTCTCTCGCTTTTTTCTTC
For OE-NR2F1
Genes	primer sequences (5’-3’)
NR2F1-F	GATCTCGAGCTCAAGCTTCGGAATTCATGGCAATGGTAGTTAGCAG
NR2F1-R	CTTGCTCACCATGACCGGTGCGGATCCGGAGCACTGGATGGACATGT
For NR2F1 mutation
Genes	primer sequences (5’-3’)
C-A Fragment 1-F	GATCTCGAGCTCAAGCTTCGGAATTCATGGCAATGGTAGTTAGCAG
C-A Fragment 1-R	GCTGCTCGATGACGGAGGATGACACGGTGCGCAGCGAGGG
C-A Fragment 2-F	CCCTCGCTGCGCACCGTGTCATCCTCCGTCATCGAGCAGC
C-A Fragment 2-R	ACTGAGGGGACAGGATGTCCCAGGCGAAGGGCAGGGGGCC
C-A-F	GATCTCGAGCTCAAGCTTCGGAATTCATGGCAATGGTAGTTAGCAG
C-A-R	CTTGCTCACCATGACCGGTGCGGATCCGGAGCACTGGATGGACATGT
C-T Fragment 1-F	GATCTCGAGCTCAAGCTTCGGAATTCATGGCAATGGTAGTTAGCAG
C-T Fragment 1-R	GCTGCTCGATGACGGAGGAAGACACGGTGCGCAGCGAGGG
C-T Fragment 2-F	CCCTCGCTGCGCACCGTGTCTTCCTCCGTCATCGAGCAGC
C-T Fragment 2-R	ACTGAGGGGACAGGATGTCCCAGGCGAAGGGCAGGGGGCC
C-T-F	GATCTCGAGCTCAAGCTTCGGAATTCATGGCAATGGTAGTTAGCAG
C-T-R	CTTGCTCACCATGACCGGTGCGGATCCGGAGCACTGGATGGACATGT
