# Supplementary material for: NAT10‐mediated ac4C modification promotes ectoderm differentiation of human embryonic stem cells via acetylating NR2F1 mRNA
Source: Cell Prolif. 2023 Dec 2;57(4):e13577. doi: 10.1111/cpr.13577 (PMC10984107; doi:10.1111/cpr.13577)
Supplement: Supplementary file 9 — TABLE S2. Supplementary Table. [file CPR-57-e13577-s004.xlsx]

## Sheet: ESC
chrom	transcript_id	‘-10*log10_pvalue	fold_enrichment	’-10*Log10_FDR
chr3	NM_024628	67.61	4.87	42.09
chr15	NM_017743	134.28	8.03	46.68
chr4	NM_018248	115.45	7.55	46.38
chr16	NM_001278158	1132.76	21.71	58.09
chrX	NM_023010	724.89	11.24	63.98
chr1	NM_021080	298.73	12.66	58.99
chr2	NM_014670	1828.28	8.11	50.98
chr20	NM_006420	99.82	6.23	44.62
chr19	NM_003249	691.99	14.32	64.52
chr11	NM_003957	137.2	6.63	47.45
chr22	NM_033386	3100	24.78	39.52
chr20	NM_018197	206.35	11.44	52.51
chr13	NM_001113513	72.44	2.93	42.52
chr1	NM_024676	1621.08	12.91	52.63
chrX	NM_002668	281.16	7.22	58.3
chr18	NM_022068	211.53	8.03	53.18
chr12	ENST00000557334	1965.38	23.67	48.87
chr1	NM_001281956	102.05	3.9	44.39
chr16	NM_014711	663.55	27.75	64.55
chr16	NM_003745	3092.04	14.24	39.54
chr22	NM_014775	279.75	7.3	57.35
chr3	NM_152395	1510.32	15.08	53.8
chr1	NM_003395	500.53	20.21	64.24
chr5	NM_014901	446.32	14.24	63.52
chr3	NM_018262	133.92	6.87	46.72
chr6	NM_015529	262.98	6.57	56.31
chr5	NM_012171	288.52	8.55	58.82
chr17	ENST00000269392	3100	28.3	39.52
chr14	NM_003403	3100	68.25	39.52
chr21	NM_018964	121.03	4.38	45.81
chr11	ENST00000526663	141.07	6.09	47.18
chr8	NM_006823	202.62	7.32	52.76
chr19	NM_003260	191.55	7.73	52.39
chr14	NM_016423	360.32	13.64	61.59
chr1	NM_006556	288.32	8.78	58.79
chr1	NM_024529	100.99	5.98	44.48
chr5	NM_017747	3100	32.79	39.52
chr1	NM_005558	973.52	9.05	60.94
chr1	NM_000748	292.97	10.22	58.6
chr19	NM_130760	393.25	7.48	62.02
chr10	NM_016169	536.23	12.81	64.86
chr19	NM_024729	289.94	6.08	58.78
chr10	NM_032562	78.53	3.9	42.91
chrX	NM_001017980	66.26	2.41	42.33
chr16	NM_015044	69.18	4.02	42.99
chr1	NM_004559	3100	20.04	39.52
chr2	NM_004036	123.42	6.86	46.72
chr2	NM_022134	957.6	23.61	60.91
chr19	NM_006844	301.75	8.49	58.86
chr19	NM_013333	3100	30.48	39.52
chr1	NM_015976	338.26	8.46	60.36
chr12	NM_018179	933.78	6.89	61.47
chr9	ENST00000312033	57.31	5.84	41.73
chr7	NM_001080392	70.96	6.23	42.76
chr18	NM_025078	141.07	9.01	47.18
chr16	NM_022468	450.35	11.8	63.36
chr12	NM_032358	52.98	2.82	42.65
chr17	uc002jrr.1	236.2	10.98	54.91
chr2	NM_016516	149.46	6.09	48.85
chr1	NM_004550	154.85	3.67	48.46
chr19	NM_004977	433.55	17.77	63.47
chr16	NM_033410	140.99	8.28	47.18
chr13	NM_001846	306.39	10.29	59.47
chr17	NM_018128	458.65	6.68	63.68
chr8	NM_015496	3100	81.13	39.52
chr3	NM_014160	150.89	4.39	48.73
chrX	NM_004651	887.13	12.12	62.35
chr21	NM_058190	2089.9	35.03	47.99
chr17	NM_017643	72.94	2.74	42.5
chr1	NM_012137	276.6	7.66	57.49
chr17	NM_004712	1349.2	16.64	55.66
chr12	ENST00000392352	151.19	5.63	48.73
chr22	NM_138797	1092.78	21.18	58.63
chr2	ENST00000449218	855.04	6.67	62.55
chr17	NM_001303	115.56	5.97	46.37
chr1	ENST00000602074	184.02	7.3	50.84
chr1	uc001azu.2	3100	35.99	39.52
chr9	NM_001291815	147.97	8.52	47.82
chr14	uc001ypt.3	2168.98	14.69	47.24
chr3	NM_015106	553.51	6.34	64.89
chr6	NM_173082	113.82	6.43	45.44
chr19	NM_173636	151.61	6.89	48.7
chr12	NM_001031701	1533.72	27.75	53.42
chr7	NM_032172	137.95	5.85	47.38
chr17	NM_005852	3100	198.35	39.52
chr8	NM_024915	58.79	4.42	42.47
chr6	NM_021635	78.53	4.38	42.91
chr17	NM_006460	2852.04	13.34	42.18
chr22	NM_001039948	278.39	10.71	57.42
chr14	NM_002892	62.38	3.65	41.82
chr7	NM_018077	122.23	4.01	46.86
chr9	NM_173690	55.83	2.86	42.06
chr3	NM_014966	755.21	22.08	63.94
chr1	NM_020451	1477.27	6.06	54.12
chr4	NM_138385	169.69	6.15	50.75
chr20	NM_080836	1771.72	10.85	51.47
chr1	NM_001146310	482.28	6.09	64.61
chr6	ENST00000481888	431.94	7.49	62.89
chr19	NM_173636	78.9	7.5	43.93
chr1	NM_005482	73	6.33	42.5
chr1	NM_020248	904.86	21.45	61.88
chr6	NM_002395	108.25	4.14	44.86
chr2	NM_015189	1578.79	26.71	53.07
chr1	NM_020765	120.9	3.53	45.82
chr3	NM_003412	214.57	9.49	52.99
chr22	ENST00000443285	102.05	6.33	44.39
chr12	NM_024667	961.22	19.23	60.86
chr10	NM_015179	258.63	5.83	56.51
chr20	NM_006420	65.2	3.61	42.48
chr16	ENST00000572006	118.35	3.08	46.02
chr13	NM_001303110	1768.78	15	51.56
chr1	NM_018252	624.81	11.37	64.6
chr1	NM_030920	3100	20.1	39.52
chr16	ENST00000356010	3100	33.19	39.52
chr1	NM_014970	279.75	12.9	57.35
chr2	NM_017969	101.99	4.68	44.39
chr12	NM_007197	90.02	3.9	43.43
chr1	NM_012432	57	3.55	41.79
chr17	NM_004123	452.82	13.39	63.3
chr6	NM_033229	62.38	4.63	41.82
chr19	NM_023072	3100	44.31	39.52
chr2	NM_080678	1992.8	31.47	48.65
chr10	NM_024942	293.14	10.98	58.57
chr19	NM_020971	116.23	9.74	46.29
chr15	NM_024063	181.51	7.55	51
chr17	NM_005177	196.99	9.33	51.97
chr19	NM_152279	164.89	8.57	49.97
chrX	NM_012310	136.71	5.6	47.54
chr5	NM_017415	57.31	5.84	41.73
chr4	NM_020722	496.48	15.95	64.34
chr15	NM_032231	62.19	3.03	41.85
chr19	NM_018316	121	7.62	45.8
chr16	ENST00000290881	343.38	7.63	60.79
chr7	NM_006908	1967.43	21.58	48.89
chr1	ENST00000378741	3100	110.71	39.52
chr22	NM_001128633	214.57	8.03	52.99
chr8	NM_001160223	3100	92.51	39.52
chr22	NM_021096	92.75	7.3	44.34
chr1	NM_005626	1531.07	5.63	53.39
chrX	NM_005183	102.05	3.9	44.39
chr9	NM_007001	70.52	2.74	42.8
chr2	NM_003494	95.97	4.87	43.91
chr1	NM_001281956	393.07	12.4	62.01
chr12	NM_004426	396.87	5.33	62.55
chr11	NM_054108	121.2	4.46	46.95
chr9	NM_139286	1127.36	25.76	58.24
chr9	NM_004560	552.66	19.35	64.93
chr19	NM_012109	246.26	7.18	55.44
chr20	uc021wcy.1	820.57	6.86	63.04
chr4	NM_014447	63.9	4.18	42.68
chr19	NM_020209	262.98	12.66	56.31
chr19	NM_024729	3100	67.92	39.52
chr5	NM_013232	325.24	7.8	60.21
chr11	NM_022725	131.85	4.43	46.9
chr2	ENST00000452930	479.26	8.88	64.13
chr10	NM_080798	61.71	3.72	41.95
chrX	ENST00000447306	848.17	12.71	62.7
chr2	NM_001617	600.95	7.2	64.58
chr7	NM_005311	551.23	7.07	64.61
chr19	NM_016579	51.03	2.59	41.83
chr19	NM_173636	63.17	3.16	42.81
chr10	NM_001047160	866.67	25.63	62.43
chr7	NM_003592	76.78	3.77	43.13
chr2	NM_018263	1141.98	8.41	58.04
chr12	NM_015394	102.73	2.79	45.42
chr22	NM_007081	408.98	8.83	62.78
chr17	NM_006039	512.74	5.01	64.68
chr3	NM_198562	55.99	5.4	42.04
chr14	NM_001312	848.72	21.25	62.73
chr9	NM_005833	119.79	5.26	45.91
chr21	NM_015227	755.78	10.75	64.21
chr14	NM_003300	56.02	5.11	42.03
chr8	NM_017890	67.03	2.7	42.17
chr2	NM_004525	103.19	5.66	45.36
chrX	NM_001136233	90.02	5.6	43.43
chr2	NM_001105	57.67	2.03	42.71
chr2	NM_002254	1257.14	22.33	57.04
chr17	NM_014798	64.54	4.43	42.59
chr17	NM_019020	760.35	12.59	64.19
chr17	NM_016113	169.3	6.82	49.68
chr1	NM_015557	59.11	4.63	42.41
chr2	NM_024726	154.98	5.11	48.46
chr6	NM_031480	535.06	8.94	64.9
chr7	NM_197964	160.6	5.19	49.18
chr3	NM_020754	322.98	9.98	59.6
chr7	NM_033427	183.26	7.46	50.9
chr9	NM_024945	3100	22.46	39.52
chr1	NM_020131	145.5	5.63	47.94
chr3	NM_021937	88.46	4.21	43.62
chr7	NM_001788	3100	35.96	39.52
chr1	NM_001278267	462.54	9.25	63.51
chr9	NM_016307	2268.26	48.2	45.79
chr2	NM_002410	397.71	6.88	62.51
chr11	uc010rcu.1	156.42	7.98	49.46
chr2	NM_002252	84.52	5.84	44.13
chr8	ENST00000521807	168.47	7.32	49.76
chr4	ENST00000509300	1228.25	31.16	57.49
chr1	ENST00000524432	3100	186.03	39.52
chr2	ENST00000409734	377.22	10.52	62.35
chr14	ENST00000556470	154.98	5.84	48.46
chr6	ENST00000304311	411.84	18.99	62.66
chr7	ENST00000409408	488.24	17.25	64.36
chr8	NM_003012	2406.95	9.28	44.66
chr5	NM_014376	157.28	4.98	49.4
chr19	NM_004945	817.34	7.66	63.16
chr16	NM_020988	71.8	4.66	42.65
chr1	NM_052940	197.84	9.18	51.94
chr2	NM_198461	58.68	4.38	42.5
chr9	NM_015354	121.2	5.39	46.95
chr6	NM_033502	305.02	4.9	58.71
chr4	NM_003215	102.05	4.38	44.39
chr1	NM_032283	59.86	3.31	42.27
chr19	ENST00000587625	3100	38.19	39.52
chr19	NM_003260	345.06	12.64	60.69
chr8	ENST00000466936	575.53	14.72	64.95
chr1	NM_005626	3100	18.63	39.52
chr10	NM_014753	332.86	7.13	60.6
chr1	NM_001282582	59.08	4.82	42.41
chr9	NM_032552	697.08	7.97	64.23
chr7	NM_003078	106.45	8.28	45.04
chr9	NM_016307	289.03	13.63	58.85
chr19	NM_006663	1532.23	18.44	53.4
chr19	NM_001278599	79.86	2.4	43.78
chr15	NM_013272	3100	64.75	39.52
chr10	NM_004092	66.13	7.05	42.35
chr2	NM_001190274	2024.84	19.53	48.5
chr7	NM_001080495	2164.25	31.15	47.33
chr20	NM_004609	3100	69.05	39.52
chr16	ENST00000566791	285.69	11.99	58.07
chr17	ENST00000583376	289.79	8.03	58.81
chr17	NM_004703	163.34	5.62	50.1
chr3	NM_001407	157.23	4.43	49.4
chr16	NM_014771	730.29	6.33	63.95
chr1	NM_020379	500.59	12.71	64.24
chr2	NM_006538	3212.61	17.34	100
chr19	NM_016539	455.41	14.93	63.73
chr16	NM_016138	264.88	9.26	57.25
chr4	ENST00000429646	62.21	3.71	41.85
chrX	NM_001130846	53.78	2.96	42.46
chr2	ENST00000434330	57.51	3.2	42.73
chr17	NM_015099	218.8	6.05	53.72
chr9	NM_032888	116.86	6.38	46.21
chr7	ENST00000421043	69.12	3.86	43
chr19	NM_019884	111.27	4.52	45.65
chr11	NM_020798	103.13	6.51	45.37
chr21	NM_003681	541.43	6.64	64.59
chr16	NM_005611	250.62	6.27	56.19
chr3	NM_020701	238.08	6.7	54.74
chrX	NM_005676	3100	8.63	39.52
chr19	NM_024301	1305.02	14.2	56.29
chr19	NM_020170	1896.12	6.45	49.99
chrX	NM_032968	102.05	6.82	44.39
chr6	NM_016224	1103.26	22.58	58.5
chr1	NM_012236	86.8	4.32	43.82
chr20	ENST00000599904	118.88	6.62	46.01
chr2	NM_002254	3100	21.19	39.52
chr10	NM_018245	416.26	8.34	63.2
chr16	NM_014187	64.86	4.07	42.54
chr10	NM_001146340	144.67	6.92	48
chr1	NM_000561	90.05	5.04	44.61
chr6	NM_001080450	179.65	8.72	51.08
chr16	ENST00000563094	66.24	3.71	42.33
chrX	NM_022825	71.79	4.36	42.65
chr2	ENST00000410081	148.1	7.46	49
chr16	NM_021259	3100	62.56	39.52
chr11	NM_033396	3100	22.25	39.52
chr3	NM_177966	104.75	4.36	45.22
chr20	NM_020062	2741.13	18.69	42.73
chr19	NM_145245	52.4	5.11	41.56
chr1	NM_006642	766.41	15.34	64.02
chr9	ENST00000608937	3100	94.39	39.52
chr19	NM_013312	3100	37.94	39.52
chr19	NM_015719	114.58	4.14	45.35
chr12	NM_021150	67.61	3.16	42.09
chr5	uc003mmb.1	65.77	5.11	42.41
chr13	NM_001846	3100	22.83	39.52
chr2	NM_006857	3100	23.44	39.52
chr22	NM_001145418	76.13	7.15	43.23
chr2	NM_004735	195.86	5.32	52.03
chr13	NM_001242868	3100	57.45	39.52
chr5	NM_001164440	3100	37.99	39.52
chr19	NM_144566	128.53	4.51	47.32
chr1	NM_183372	151.58	9.25	48.7
chr5	NM_153216	262.98	11.69	56.31
chr1	NM_182976	1757.13	17.03	51.52
chr4	NM_002913	95.47	3.96	43.96
chr20	NM_001258430	1231.8	36.2	57.45
chrX	NM_014735	205.21	12.66	52.57
chr18	NM_004715	3100	49.09	39.52
chr6	NM_001305102	820.58	11.78	63.05
chr9	NM_005458	108.25	4.87	44.86
chr6	NM_004277	244.08	10.03	55.46
chr20	NM_000933	62.38	3.9	41.82
chr2	NM_013310	102.05	4.87	44.39
chr6	uc003osb.2	169.06	7.43	49.7
chr2	NM_014600	176.4	7.66	50.21
chr17	NM_000697	97.81	8.28	44.85
chr1	NM_012137	1529.81	14.85	53.41
chr21	NM_015500	93.42	7.79	44.23
chr2	NM_015934	123.56	3.73	46.72
chr16	NM_004530	91.5	5.09	44.47
chr9	NM_002160	90.02	3.65	43.43
chr19	NM_000435	1454.75	22.76	54.47
chr14	NM_203309	147.97	5.84	47.82
chr1	NM_018070	1286.08	17.29	56.52
chr19	ENST00000291823	154.98	4.87	48.46
chr5	NM_005219	2560.81	26.27	43.68
chr2	NM_005541	199.11	11.2	51.81
chr16	NM_006565	317.81	8.61	59.81
chr14	NM_032352	258.96	12.04	56.51
chr6	NM_015864	246.51	8.28	55.45
chr22	NM_002883	780.32	6.02	64.03
chr5	NM_213647	2594.34	33.87	43.6
chr15	NM_006011	91.01	6.82	44.5
chr6	NM_007048	97.06	6.69	44.92
chr9	ENST00000277315	131.53	4.73	46.93
chr1	NM_003243	78.53	3.65	42.91
chr8	ENST00000519472	3100	35.53	39.52
chr19	NM_007000	275.15	8.91	57.55
chr1	NM_005686	701.76	9.02	64.14
chr8	ENST00000522098	402.83	7.03	62.32
chr5	NM_014666	213.92	4.98	53.07
chr1	NM_001146310	297.79	13.39	59.06
chr6	NM_080604	277.8	11.71	57.44
chr16	NM_003486	1021.14	7.13	60.03
chr2	NM_024101	71.68	4.73	42.67
chr1	NM_001145210	59.68	4.14	42.3
chr9	NM_001282529	221.62	8.66	53.63
chr12	NM_005895	714.71	6.81	64.08
chr2	NM_015701	112.06	4.5	45.57
chr6	NM_003800	50.12	4.42	42.07
chr19	NM_002248	56.71	7.06	41.85
chr2	NM_015650	423.95	9.75	62.73
chr17	NM_001002914	944.1	20.34	61.19
chr16	ENST00000439574	492.05	9.74	64.17
chr15	ENST00000453080	1767.66	28.72	51.6
chr2	NM_207519	214.57	5.84	52.99
chr14	ENST00000554601	974.63	4.81	60.88
chr9	NM_153710	78.53	3.9	42.91
chr2	NM_001304526	367.22	15.58	61.4
chr16	NM_014062	586.64	8.16	64.87
chr22	NM_006116	119.97	4.58	45.89
chr11	NM_206997	169.3	8.03	49.68
chr6	NM_017519	3100	44.72	39.52
chr20	NM_006045	73	3.41	42.5
chr10	NM_144661	89.61	5.73	43.51
chr1	NM_017940	147.26	5.34	47.86
chr16	NM_002738	64.44	4.4	42.6
chr16	NM_024589	2224.73	15.78	46.43
chr20	NM_006038	145.04	4.83	47.98
chr13	NM_006984	215.55	6.34	53.91
chr10	uc010qqu.1	340.76	9.98	60.22
chr19	NM_032482	442.28	16.11	63
chr5	NM_001012301	215.31	9.98	53.95
chr19	ENST00000592885	211.63	5.82	53.18
chr9	NM_003127	67.19	4.59	42.14
chr4	ENST00000507187	161.13	7.71	49.19
chr2	NM_003618	1264.96	30.19	56.92
chr22	NM_013327	315.09	10.06	59.96
chr8	ENST00000303045	501.99	15.58	64.16
chr10	NM_013451	141.07	9.01	47.18
chr1	NM_001956	121.03	4.87	45.81
chr3	NM_000335	288.25	7.79	57.88
chr19	NM_003419	87.37	4.83	43.73
chr20	NM_012384	98.55	6.37	44.76
chr19	NM_004533	90.58	7.3	44.54
chr4	NM_006726	78.53	3.41	42.91
chr13	NM_006237	154.98	5.6	48.46
chr1	NM_001105556	730.54	10.25	63.96
chr19	ENST00000419343	649.58	14.51	64.77
chr1	NM_021080	608.63	10.53	64.73
chr1	NM_001877	78.53	5.84	42.91
chr2	NM_005102	957.68	28.96	60.92
chr20	NM_153360	114.57	9.25	45.35
chr13	NM_003899	685.36	11.09	64.44
chr6	NM_003287	221.52	11.69	53.63
chr22	ENST00000430335	3100	89.94	39.52
chr19	NM_001278728	1062.23	17.49	59.14
chr10	NM_030626	331.83	8.76	59.8
chr9	NM_178448	2498.67	13.04	43.88
chr9	NM_003177	247.39	10.95	56.42
chr2	NM_017933	358.81	9.98	60.92
chr6	NM_002224	109.79	6.99	45.82
chr3	NM_001042646	243.66	6.92	55.46
chr16	NM_001919	144.71	4	48
chr12	NM_017641	396.93	9.15	62.55
chr1	NM_006314	88.63	5.03	43.6
chr20	NM_016434	66.32	7.26	42.33
chr9	ENST00000375231	73	3.41	42.5
chr9	ENST00000377996	768.85	26.93	64.08
chr6	ENST00000465699	152.12	4.04	48.66
chr8	ENST00000309791	116.75	5.7	46.22
chr19	NM_014419	91.35	6.39	44.47
chr12	NM_198521	114.58	4.14	45.35
chr1	NM_016505	555	12.52	64.89
chr1	uc001gzb.1	730.53	10.39	63.96
chr22	NM_001039141	559.09	7.81	64.81
chr22	ENST00000397223	640.18	11.6	64.76
chr2	NM_006609	62.64	4.73	42.92
chr2	NM_173822	89.35	3.71	43.53
chr17	NM_015355	169.63	5.36	50.76
chr1	NM_015375	90.02	3.9	43.43
chr22	NM_014550	3100	79.02	39.52
chr3	NM_198463	78.53	4.87	42.91
chr6	NM_032511	136.59	4.13	47.54
chr20	NM_006652	78.53	4.38	42.91
chr5	NM_004520	256.56	6.89	56.69
chr12	NM_000719	147.97	5.84	47.82
chr22	NM_001039141	62.09	3.66	41.87
chr20	NM_014902	457.38	11.51	63.69
chr5	NM_001085377	67.61	5.84	42.09
chr17	NM_078471	138.85	7.88	47.33
chr19	NM_001102651	379.82	12.66	62.22
chr15	NM_198525	3100	90.32	39.52
chr11	NM_145309	51.59	8.23	41.72
chr7	uc010kyk.3	203.07	4.87	52.71
chr17	NM_005937	131.58	7.2	46.93
chr16	NM_013275	207.92	5.75	53.47
chr22	NM_002430	147.66	5.54	47.85
chr3	NM_000387	53.97	5.39	42.43
chrX	NM_173834	77.24	5.44	43.07
chr20	ENST00000370097	61.66	6.57	41.95
chr12	NM_002332	62.79	3.37	42.9
chr17	NM_022463	3100	35.73	39.52
chr20	NM_001042472	1446.85	6.88	54.6
chr8	NM_207332	2567.65	18.43	43.68
chr16	NM_020655	1292.01	8.75	56.49
chr14	NM_194278	1243.76	21.21	57.35
chr19	NM_032493	54.42	5.21	42.32
chr7	NM_013322	91.39	7.3	44.46
chr16	NM_001009606	175.14	7.55	50.34
chr5	ENST00000511774	410.43	5.76	62.72
chr20	NM_001853	2874.01	8	41.95
chr10	NM_004523	874.78	14.55	62.38
chr22	NM_006932	2306.03	15.83	45.4
chr20	NM_001011718	97.82	11.22	44.85
chr12	NM_020367	58.92	3.66	42.46
chr9	NM_014057	156.03	5.13	49.47
chr1	NM_001243764	195.43	6.85	52.06
chr9	ENST00000343053	1876.14	14.83	50.43
chr15	ENST00000559140	169.27	7.88	49.68
chr19	ENST00000588265	254.71	10.56	56.85
chr19	ENST00000599367	60.4	7.06	42.19
chr1	NM_003713	166.29	6.15	49.94
chr7	NM_006060	108.25	4.87	44.86
chrX	NM_001711	136.8	10.47	47.51
chr3	NM_152282	114.89	5.02	46.46
chr3	NM_002343	322.98	7.79	59.6
chr9	NM_001291815	102.05	4.63	44.39
chr3	NM_015004	61.75	3.26	41.94
chr18	NM_015277	221.28	4.62	53.64
chr7	NM_178176	54.54	6.33	42.3
chr7	NM_153247	625.3	18.5	64.56
chr17	NM_015194	78.77	4.61	43.95
chr11	NM_170601	269.49	7.77	57.05
chr8	NM_207414	102.05	3.9	44.39
chr9	NM_001080497	194.43	8.52	52.17
chr8	NM_006558	539.24	14.43	64.67
chr16	ENST00000563028	78.53	3.65	42.91
chr9	ENST00000451672	254.67	5.54	55.91
chr20	NM_012469	3100	29.19	39.52
chr14	NM_001277864	176.61	9.01	50.22
chr1	NM_001048183	194.98	10.22	52.14
chrX	NM_016937	206.06	6.04	52.53
chr22	NM_001670	652.09	8.48	64.62
chr9	NM_017738	443.15	17.28	62.94
chr10	NM_152643	495.85	14.61	64.37
chr16	ENST00000563612	398.15	6.18	62.51
chr5	NM_001290322	107.9	4.17	44.9
chr11	NM_001751	2185.22	16.65	47.05
chr2	NM_017735	67.61	3.65	42.09
chr1	NM_020710	2669.5	15.76	43.36
chr9	NM_001201380	305.47	7.3	58.71
chr11	NM_018222	230.37	6.57	53.99
chr10	ENST00000368562	323.09	5.11	60.41
chr19	NM_006332	85.14	3.85	44.07
chrX	NM_020717	104.79	4.75	45.22
chr3	NM_016206	1945.95	43.48	48.95
chr3	NM_015028	961.16	10.01	60.87
chr15	NM_015307	78.53	5.36	42.91
chr1	NM_001286149	177.24	10.47	51.21
chr5	NM_020240	56.1	2.34	42.03
chr17	ENST00000447669	153.23	4.92	48.62
chr1	NM_003760	226.35	4.94	54.25
chr13	ENST00000450494	102.35	6.74	45.46
chr1	NM_000740	240.36	12.66	55.64
chr21	NM_018669	580.49	19.73	64.77
chr5	NM_001962	52.59	2.02	42.76
chr19	NM_001128845	3100	53.99	39.52
chr10	NM_183374	191.52	5.6	51.32
chr1	ENST00000534805	99.52	6.4	44.64
chr2	NM_018234	102.05	4.87	44.39
chr11	NM_014067	222.97	10.6	54.49
chr10	NM_006997	646.71	15.31	64.75
chr5	NM_006846	499.21	11.57	64.3
chr15	NM_003612	193.27	7.38	52.26
chr6	NM_020804	1098.74	10.85	58.57
chr19	uc010xnp.2	255	9.84	56.83
chr7	NM_002735	128.25	6.13	47.34
chr2	NM_004321	1126.89	8.19	58.26
chr5	NM_052909	69.53	5.03	42.96
chr10	NM_174937	176.61	6.82	50.22
chr2	NM_017694	262.23	11.69	56.35
chr19	NM_005483	3100	11.67	39.52
chr2	NM_014640	1391.91	10.83	55.31
chr2	NM_138394	1337.57	12.82	55.88
chr1	NM_001258311	68.24	3.59	43.19
chr10	NM_004096	218.31	2.49	53.72
chr17	NM_018896	52.4	2.92	41.56
chr3	ENST00000459638	562.75	15.58	64.73
chr11	NM_138971	244.17	7.84	55.46
chr16	NM_001039476	83.88	2.63	43.18
chr12	NM_003440	93.19	6.09	44.25
chr15	NM_003099	759.31	9.08	64.19
chr14	NM_031427	184.66	3.15	51.82
chrX	NM_014060	55.49	2.83	42.12
chr19	NM_014347	144.06	7.3	48.03
chr1	NM_001242673	3100	53.09	39.52
chr1	NM_032884	64.77	3.38	42.57
chrX	NM_005229	1370.81	14	55.46
chr17	ENST00000578982	572.96	17.74	64.66
chr12	NM_001142641	2232	51.85	46.27
chr17	NM_001289009	95.71	5.27	43.93
chr4	NM_018290	81.03	7.65	43.6
chr14	NM_002742	52.4	5.6	41.56
chr1	NM_006369	99.11	4.31	44.71
chrX	NM_015691	51.77	4.65	41.69
chrX	NM_005938	475.81	11.85	64.23
chr13	NM_172370	205.09	5.84	52.58
chr16	NM_018975	107.9	3.92	44.91
chr15	NM_014967	80.09	2.57	43.76
chr11	ENST00000325468	232.23	4.37	55.07
chr1	NM_175852	321.34	5.7	59.72
chr19	NM_005166	179.8	6.42	51.07
chr17	ENST00000389840	100.08	4.37	44.61
chr15	NM_005576	71.76	7.79	42.66
chr7	NM_022742	3100	112.43	39.52
chr17	NM_006340	254.71	7.06	55.91
chr4	NM_003619	161.29	10.71	49.18
chr6	NM_014345	206.86	5.54	53.55
chr3	NM_015562	783.26	6.69	63.99
chrX	NM_000495	132.36	2.78	46.85
chr5	NM_152624	85.36	4.7	44.03
chr16	NM_032805	3100	15.74	39.52
chr8	NM_207506	120.76	7.53	45.84
chr19	ENST00000593226	154.15	6.22	48.5
chr16	NM_033212	358.17	8.23	60.94
chr14	ENST00000557055	107.06	8.28	44.98
chr13	NM_006437	53.72	2.51	42.47
chr15	uc002bhl.2	60.95	4.16	42.09
chr6	NM_014739	815.2	6.73	63.22
chr5	NM_023073	57.31	2.92	41.73
chr1	NM_001160184	94.75	4.38	44.04
chr19	NM_033417	214.5	9.85	53.01
chr12	NM_032130	73	3.9	42.5
chr11	NM_015055	673.68	8.88	64.52
chr1	NM_018125	1308.5	28.97	56.3
chr2	NM_182528	1493.39	36.15	54.18
chr10	NM_002417	1933.83	16.56	49.18
chr12	NM_018663	3100	76.93	39.52
chr1	NM_022078	184.01	7.53	50.84
chr19	NM_001080421	93.13	9.01	44.27
chr13	ENST00000375820	161.36	5.28	49.17
chr19	NM_024333	236.37	3.9	54.88
chr17	NM_015544	1416.11	20.36	54.93
chr2	NM_013434	52.4	2.92	41.56
chr9	NM_014866	51.18	3.64	41.81
chr20	NM_005244	57.31	5.36	41.73
chr19	NM_173481	88.68	9.01	43.59
chr9	NM_018491	67.66	3.97	43.31
chr17	NM_003010	172.16	9.78	50.54
chr17	NM_014233	711.69	12.18	64.12
chr15	NM_015059	62.38	3.65	41.82
chr3	ENST00000287652	254.28	6.35	55.93
chr14	NM_198066	336.8	14.87	60.41
chr5	NM_175856	108.25	4.63	44.86
chr2	NM_145693	52.4	4.38	41.56
chr19	NM_017659	91.41	4.64	44.46
chr12	NM_022491	3100	36.49	39.52
chr22	ENST00000473717	254.71	6.82	55.91
chr3	NM_015466	3100	19.81	39.52
chr1	NM_170725	133.92	3.21	46.72
chr9	NM_021996	67.61	3.16	42.09
chr7	NM_004904	57.31	2.92	41.73
chr11	ENST00000528665	141.7	3.33	48.28
chr5	NM_018140	195.36	5.29	52.06
chr20	NM_018840	3100	41.47	39.52
chr19	NM_006949	303.36	12.84	58.74
chr5	NM_004394	3200.61	62.6	70.83
chr15	NM_032499	84.2	3.65	43.13
chr5	uc003mhz.3	223.41	9.51	54.47
chr1	NM_001130413	296.08	9.98	58.29
chr9	NM_138333	391.86	9.74	62.12
chr10	NM_001040177	52.02	5.84	41.65
chr7	NM_001080529	822.75	14.45	63.1
chr16	NM_015247	84.2	3.65	43.13
chr6	NM_003188	1171.93	18.35	57.83
chr6	NM_021052	3100	15.21	39.52
chr16	NM_018119	211.78	6.89	53.18
chr15	NM_032892	53.38	5.84	42.55
chr2	NM_020779	52.11	3.34	41.63
chr19	NM_022462	329.16	9.51	59.97
chr7	NM_003550	3100	49.26	39.52
chr19	NM_003200	3100	19.1	39.52
chr14	NM_006544	210.16	5.07	53.27
chr10	NM_019590	371.16	9.42	62.11
chr2	NM_004801	52.78	3.58	42.7
chr14	NM_004995	578.88	8.3	64.86
chr14	NM_016350	148.39	5.83	48.94
chr1	NM_004736	434.32	9.8	63.43
chr9	NM_005157	458.35	6.83	63.7
chr19	ENST00000591419	403.2	9.46	62.32
chr12	ENST00000540037	691.55	6.26	64.53
chr12	NM_152640	73	6.33	42.5
chr11	NM_198516	67.42	6.82	42.1
chr3	NM_002268	3100	44.55	39.52
chr2	NM_024545	208.71	6.18	53.38
chr19	NM_001031665	78.53	3.41	42.91
chr11	NM_020238	2553.63	16.71	43.59
chr5	ENST00000522208	147.97	7.55	47.82
chr11	NM_018222	135.91	7.8	47.6
chr17	NM_006852	101.64	4.83	44.42
chr11	NM_001008781	184.02	8.03	50.84
chr19	NM_006184	987.4	9.23	60.39
chr19	NM_015318	1220.12	13.11	57.65
chr17	NM_053051	3100	28.27	39.52
chr1	NM_018125	182.51	5.34	50.97
chr6	NM_020771	2763.32	38.76	42.59
chr12	NM_015267	133.35	8.52	46.8
chr17	NM_002602	119.22	4.97	45.98
chr17	NM_001096	277.84	6.72	57.45
chr1	NM_001080471	80.39	8.28	43.71
chr16	NM_182493	198.37	9.25	51.88
chr15	NM_178232	63.44	3.53	42.76
chr9	NM_001035254	572.51	6.5	64.67
chr12	uc009zyu.1	94.92	4.46	44.01
chr5	NM_005573	225.55	2.73	54.33
chr19	ENST00000221355	270.93	12.17	56.92
chr13	ENST00000423251	90.54	5.41	44.53
chr3	NM_003178	57.31	2.92	41.73
chr19	NM_012398	84.49	3.78	44.14
chr20	NM_020689	69.14	6.57	43
chr11	ENST00000527700	63.57	5.13	42.72
chr1	NM_002826	475.74	12.93	64.22
chr14	NM_001376	105.38	2.81	45.16
chr2	ENST00000418888	102.32	4.2	45.47
chr17	NM_005052	835.55	4.84	63.05
chrX	NM_018476	3100	15.58	39.52
chr22	NM_148674	78.53	3.41	42.91
chr1	ENST00000465783	271.33	6.82	56.9
chr11	NM_015104	948.33	18.58	61.02
chr2	NM_015131	193.84	4.6	52.19
chr17	ENST00000361677	90.82	4.87	44.51
chrX	uc004ewf.2	231.02	6.46	55.11
chr10	NM_014974	937	14.81	61.31
chr2	NM_022134	145.92	10.95	47.92
chr10	NM_030664	67.61	3.41	42.09
chr3	NM_004636	220.06	10.71	53.68
chr22	NM_006486	214.98	6.1	53.99
chr13	ENST00000375820	3100	11.41	39.52
chr1	NM_001301733	211.63	5.35	53.18
chr1	NM_207370	88.87	5.01	43.58
chr14	NM_005484	160.6	3.8	49.18
chr5	NM_018923	60.35	3.11	42.2
chr17	NM_178836	90.02	4.87	43.43
chr9	NM_005476	239.58	14.85	55.67
chr5	NM_000440	90.02	3.9	43.43
chr10	ENST00000370635	80.45	3.9	43.69
chr8	NM_014729	162.38	6.51	50.21
chr14	NM_004094	69.91	3.21	42.9
chr11	NM_013401	97.52	8.28	44.88
chr1	NM_001130413	334.44	18.26	60.51
chr12	NM_000620	287.75	7.88	57.92
chr1	NM_001258311	978.18	25.07	60.77
chr5	NM_007054	81.79	3.9	43.5
chr22	NM_015241	224.16	8.92	54.44
chr10	NM_032727	231.69	4.29	55.07
chr22	NM_024955	310.13	9.85	59.23
chr19	NM_001379	194.39	8.79	52.17
chr10	NM_001278547	52.84	4.74	42.68
chr2	NM_152515	464.87	12.31	63.98
chr4	NM_001184986	457.88	13.17	63.68
chr19	NM_020695	396.02	7.03	62.56
chr12	NM_019854	425.09	11.69	63.27
chr5	NM_016568	57.83	3.16	42.68
chr12	NM_003481	958.42	6.23	60.93
chr4	ENST00000505478	961.22	16.8	60.86
chr17	NM_015134	2685.52	19.08	43.35
chr14	ENST00000557237	203.23	10.82	52.69
chr6	ENST00000597278	154.98	6.57	48.46
chr9	uc010ncg.1	57.31	5.11	41.73
chr6	NM_017934	130.91	4.55	47.04
chr9	NM_007001	191.2	8.03	51.36
chr19	ENST00000301293	1554.54	9.41	53.1
chr1	NM_152890	66.49	4.87	42.28
chrX	NM_003159	57.24	4.69	41.75
chr1	NM_014813	237.1	5.8	54.81
chrX	NM_032796	77.23	3.43	43.07
chr9	NM_016307	172.51	9.01	50.53
chr3	ENST00000491556	1698.44	16.89	52.12
chr2	ENST00000455757	61.36	3.99	42.01
chr14	NM_003082	85.41	5.13	44.03
chr2	NM_000393	822.35	6.49	62.99
chr17	NM_022344	58	2.94	42.64
chr15	NM_006537	176.61	9.49	50.22
chr17	NM_024591	581.99	14.88	64.74
chr2	NM_014553	262.98	9.01	56.31
chr18	NM_004715	950.47	8	61.07
chr19	NM_001105570	211.3	5.49	53.18
chr7	uc011kej.2	67.61	3.41	42.09
chr19	NM_003025	823.48	6.53	63.11
chr17	ENST00000592420	1994.08	12.26	48.65
chr17	NM_018469	414.49	11.44	62.58
chr1	NM_017707	255.14	4.82	56.82
chr10	NM_019590	114.33	4.6	45.39
chr5	NM_016640	1070.79	6.91	59.12
chr22	NM_015124	272.97	6.22	57.62
chr16	NM_002661	158.53	10.43	49.29
chr12	NM_020183	397.02	14.49	62.55
chr1	NM_003748	67.53	5.02	42.09
chr5	NM_007030	158.77	7.3	49.28
chr15	NM_002005	141.07	7.3	47.18
chr20	NM_001304749	109.34	7.79	45.85
chr16	ENST00000566345	3100	42.6	39.52
chr1	uc001azu.2	3100	40.01	39.52
chr1	NM_194458	997.48	14.08	60.29
chr22	NM_001142964	3100	47.31	39.52
chr11	NM_080654	2731.17	51.56	42.83
chr9	ENST00000377792	425.1	8.25	63.27
chr9	NM_024896	61	2.35	42.07
chr14	NM_152330	51.77	5.34	41.69
chr20	ENST00000217398	62.38	3.9	41.82
chr19	NM_005883	127.6	4.63	46.36
chr8	NM_024940	60.38	5.84	42.19
chr15	NM_004998	68.77	3.65	43.08
chr19	NM_032493	60.78	3.28	42.12
chr18	NM_001080467	50.33	3.97	42.01
chr7	NM_004342	3100	19.67	39.52
chr19	NM_001144950	469.1	10.95	63.8
chr7	NM_032831	53.97	3.8	42.43
chr16	ENST00000262366	70.52	4.76	42.8
chr1	NM_014801	185.29	5.62	51.77
chr3	NM_144717	199.11	8.28	51.81
chr12	NM_002813	118.19	4.96	46.04
chr5	NM_000356	1553.91	9.94	53.15
chr4	NM_003603	174.59	5.39	50.37
chr3	NM_006286	148.95	5.65	48.87
chr21	NM_030582	1733.89	7.79	51.65
chr11	NM_001281748	169.71	5.91	50.75
chr6	NM_003931	260.33	10.08	56.41
chr16	NM_033212	512.44	19.72	64.71
chr20	NM_007186	469.37	13.44	63.77
chr8	NM_014867	116.92	4.6	46.19
chr16	NM_016025	947.11	12.66	61.08
chr22	NM_012324	1756.1	24.91	51.53
chr1	NM_016121	342.55	7.69	60.8
chr15	uc001zsm.2	2124.19	38.4	47.51
chr14	NM_015197	131.53	7.32	46.92
chr19	NM_006247	1645.68	7.72	52.44
chr17	NM_006807	3100	43.62	39.52
chr1	NM_023018	665.67	16.66	64.48
chr9	ENST00000372095	212.03	4.59	53.17
chr3	NM_014869	165.57	3.66	49.95
chr1	NM_024852	308.21	11.01	59.37
chr10	NM_000124	1118.1	13.68	58.52
chr10	ENST00000376451	446.93	5.83	63.53
chr16	NM_024735	65.01	3.37	42.51
chr9	ENST00000371851	3100	68.96	39.52
chr16	NM_019023	500.59	13.33	64.24
chr7	NM_032172	52.55	5.11	42.77
chr7	NM_003130	2386.12	24.18	45.06
chr17	NM_024297	261.21	5.83	56.4
chr2	NM_005336	456.53	4.54	63.7
chr3	NM_018394	708.46	12.55	63.96
chr19	NM_012088	138.58	4.41	47.34
chr7	NM_015052	134.28	4.63	46.68
chr17	NM_032854	70	6.33	42.89
chr17	NM_006612	3100	29.11	39.52
chr1	NM_015001	465.56	6.79	63.95
chr6	NM_016224	292.33	11.15	58.62
chr19	NM_000836	3100	153.37	39.52
chr1	NM_018565	476	6.87	64.22
chr9	NM_015250	173.85	5.2	50.46
chr6	NM_006079	3100	9.09	39.52
chr9	NM_018424	219.39	6.71	53.72
chr9	NM_014612	138.65	6.16	47.35
chr2	NM_003887	208.4	9.01	53.42
chr1	uc001azu.2	3100	49.81	39.52
chr12	NM_021625	129.81	5.84	47.14
chr21	NM_001754	109.46	10.95	45.85
chr10	ENST00000368786	122.18	4.63	46.87
chr19	NM_012254	522.39	21.67	64.69
chr6	NM_001135216	251.96	12.42	56.1
chr22	NM_002473	3100	59.33	39.52
chr17	uc010cum.2	78.53	4.14	42.91
chr8	NM_057749	191.52	10.22	51.32
chr11	NM_006133	66.96	5.61	42.18
chr6	NM_032730	78.53	5.36	42.91
chr15	NM_002875	103.08	4.18	45.38
chr8	NM_052963	460.9	5.23	63.54
chr22	NM_005877	1296.29	11.83	56.41
chr17	NM_025248	214.66	10.47	54
chr22	NM_020461	129.4	6.79	47.19
chr7	NM_018641	1994.74	11.5	48.65
chr2	NM_001153	203.06	10.26	52.71
chr7	ENST00000536571	675.39	6.69	64.52
chr10	NM_003174	105.66	4.94	45.15
chr3	NM_007182	73.4	4.46	43.63
chr11	NM_017525	192.29	8.75	52.34
chr9	NM_020702	57.31	5.11	41.73
chr17	ENST00000513025	106.07	4.85	45.08
chr3	NM_005778	159.01	3.52	49.26
chr19	NM_020971	687.98	27.27	64.35
chr2	NM_016170	132.64	6.07	46.84
chr3	NM_203370	127.73	7.79	47.39
chr2	NM_001129993	62.38	5.84	41.82
chr11	NM_001286050	363.11	8.03	61.6
chr16	NM_001190201	168.07	12.9	49.78
chr6	NM_015695	2298.41	20.35	45.46
chr3	NM_138287	195.38	6.64	52.06
chr7	NM_006555	214.42	3.21	53.01
chr8	NM_017780	1082.6	4.91	58.97
chr5	uc003kfw.1	92.22	4.41	44.39
chr11	NM_032299	50.19	4.3	42.05
chr1	NM_022051	2472.27	12.07	44.05
chr4	NM_012318	2113.96	10.44	47.63
chr19	NM_002967	3100	22.79	39.52
chr5	NM_020546	134.28	9.01	46.68
chr17	NM_024702	240.37	12.42	55.64
chr5	NM_004598	147.97	9.49	47.82
chr17	NM_015134	609.52	8.22	64.73
chr19	NM_016154	458.13	8.11	63.69
chr2	NM_004379	203.56	5.59	52.68
chr1	NM_033088	327.16	10.32	60.07
chr9	NM_014434	303.41	7.98	58.74
chr9	NM_177995	336.07	13.88	60.48
chr20	NM_004975	1624.88	44.31	52.6
chr9	NM_019892	106.16	5.11	45.06
chr9	ENST00000378561	57.31	3.41	41.73
chr14	NM_198794	707.57	7.41	63.93
chr19	NM_152658	361.86	9.57	61.59
chr11	NM_021932	478.57	6.11	64.12
chr8	NM_015850	199.99	6.88	52.89
chr16	uc021tli.1	63.86	4.09	42.69
chr16	NM_001256443	3100	23.24	39.52
chr10	NM_004412	178.64	4.76	51.13
chr11	ENST00000533790	110.01	4.25	45.8
chr5	ENST00000343348	2009.94	10.77	48.52
chr21	NM_002626	393.05	4.61	62.01
chr12	NM_020140	115.18	7.55	46.41
chr8	NM_000756	62.38	5.6	41.82
chr4	NM_001100389	55.83	2.86	42.06
chr19	NM_015260	2842.27	18.32	42.28
chr9	uc004biq.3	658.41	12.23	64.67
chr20	NM_017896	696.21	11.34	64.3
chr15	NM_000138	165.94	9.56	49.94
chr19	NM_015015	242.47	5.6	55.54
chr19	NM_014649	3100	72.34	39.52
chr15	NM_025201	1319.38	15.83	56.02
chr22	NM_003678	108.66	5.66	45.94
chr16	NM_002434	1235.57	32.87	57.39
chrX	uc004ecr.2	93.98	4.88	44.15
chr8	NM_030954	126.1	5.3	46.47
chr7	NM_000799	85.37	6.09	44.03
chr8	uc022bcj.1	62.38	3.9	41.82
chr13	NM_001303110	1586.74	8.68	52.78
chr1	NM_001852	814.41	19.85	63.25
chr9	NM_001004065	166.22	7.41	49.93
chr6	NM_019105	163.16	8.28	50.12
chr7	NM_002825	143.34	3.26	48.11
chr7	ENST00000421059	1336.06	12.59	55.87
chr2	ENST00000379619	1412.73	10.36	54.92
chr14	NM_030637	2242.46	18.06	46.2
chr2	NM_004082	2617.81	9.8	43.62
chr15	NM_006738	184.61	11.47	51.82
chr11	NM_012094	3100	15.8	39.52
chr13	NM_014572	1169.19	11.36	57.76
chr10	NM_006426	231.72	7.46	55.07
chr11	NM_033036	251.64	6.46	56.1
chr7	NM_006304	3100	15.45	39.52
chr17	ENST00000582019	1210.72	12.26	57.88
chr1	NM_001856	255.72	12.42	56.81
chr19	NM_002067	762.76	4.81	64.14
chr12	NM_178499	73	3.9	42.5
chr19	NM_207391	73	3.9	42.5
chr19	NM_031918	61.8	3.8	41.93
chr15	NM_001286496	51.46	3.1	41.75
chr6	NM_007162	134.33	5.96	47.68
chr6	NM_183380	221.7	4.75	53.64
chr2	NM_032528	176.69	8.76	51.25
chr1	NM_001803	67.61	3.16	42.09
chrX	NM_007157	76.74	2.38	43.14
chr5	ENST00000425427	1433.97	25.56	54.81
chr17	NM_014603	67.61	3.68	43.31
chr1	NM_001039703	100.62	4.33	44.54
chr7	NM_018077	262.72	4.36	56.34
chr20	NM_032521	3100	26.41	39.52
chr11	NM_002556	315.65	6.32	59.93
chr12	NM_007007	1483.83	16.32	54.13
chr1	NM_001033081	1310	16.21	56.27
chr7	NM_005960	3100	28.87	39.52
chr20	NM_001282578	313.64	3.98	59.12
chr20	NM_023935	3100	76.04	39.52
chr14	NM_005197	308	4.29	59.37
chr5	NM_005859	1578.29	19.47	53.08
chr19	uc002prt.1	342.01	9.65	60.86
chr11	NM_020228	114.58	4.38	45.35
chrX	NM_000292	144.85	4.65	47.99
chr6	NM_017640	242.69	6.57	55.55
chr1	NM_001093725	87.03	4.85	43.79
chr14	NM_152447	211.3	5.49	53.18
chr8	NM_020647	140.8	4.09	47.2
chr1	NM_003198	95.67	3.93	43.94
chr7	NM_018396	70.11	5.88	42.87
chr7	uc022ajm.1	354.35	10.49	61.04
chr3	NM_001039617	349.53	11.91	60.51
chrX	NM_001008537	262.98	10.47	56.31
chr19	NM_003072	3100	38.77	39.52
chr5	NM_014275	637.71	21.52	64.85
chr10	ENST00000401888	54.89	3.89	42.23
chr10	NM_018027	599.21	14.69	64.69
chr22	NM_002073	76.67	4.32	43.13
chr17	ENST00000443444	136.06	5.69	47.59
chr2	NM_001875	340.76	7.79	60.22
chr7	ENST00000461079	55.1	5.84	42.19
chr16	ENST00000572045	666.84	10.05	64.43
chr11	NM_012305	285.25	8.05	58.09
chr5	NM_152406	380.17	19.33	62.22
chr4	NM_002337	239.74	4.57	55.68
chr13	NM_006644	2462.22	15.07	44.21
chr12	NM_178314	1668.01	21.31	52.31
chr6	NM_003898	405.3	20.29	62.95
chr4	NM_016067	59.13	2.34	42.41
chr6	NM_006834	340.11	9.28	60.29
chr8	NM_014751	143.88	4.76	48.06
chr5	NM_003714	3100	64.85	39.52
chr12	NM_012174	1155.45	16.94	57.79
chr2	NM_000379	54.73	6.82	42.27
chr7	ENST00000392968	533.71	17.04	64.95
chr10	NM_021732	92.47	5.28	44.35
chr6	NM_025262	262.98	7.79	56.31
chr11	NM_004420	693.39	15.58	64.47
chr17	NM_001135186	225.48	9.01	54.34
chr8	NM_138431	3100	16.51	39.52
chr14	NM_194278	3100	15.97	39.52
chr1	NM_001286365	3100	35.75	39.52
chr14	ENST00000443229	1189.84	20.69	57.75
chr16	ENST00000572567	110.65	3.67	45.74
chr3	NM_006030	54.63	5.71	42.28
chr1	NM_014448	741.77	27.02	63.93
chrX	ENST00000381261	3100	103.14	39.52
chr12	NM_003075	3100	34.8	39.52
chr1	NM_018056	127.6	6.33	46.36
chr5	NM_001142651	95.97	4.87	43.91
chr22	ENST00000401450	85.59	6.82	44
chr20	NM_170784	1570.16	35.36	53.21
chr22	NM_173566	158.42	6.25	49.29
chr12	ENST00000551712	155.82	6.86	49.5
chr12	NM_001080509	234.29	11.69	54.97
chrX	NM_001080790	230.37	8.52	53.99
chrX	NM_006730	741.68	27.56	63.92
chr3	NM_004634	362.07	7.37	61.62
chr19	NM_012116	245.76	6.87	55.47
chr5	NM_002609	176.61	6.33	50.22
chr1	NM_152663	61.24	3.1	42.04
chr19	NM_032816	104.63	10.47	45.23
chr1	NM_004980	169.3	5.84	49.68
chr8	NM_025251	95.2	8.52	43.99
chr19	NM_002152	3100	61.73	39.52
chr21	NM_002606	143.33	6.93	48.11
chr16	NM_004996	139.7	4.74	47.29
chrX	NM_020730	211.24	7.18	53.18
chr7	NM_012449	511.99	12.42	64.19
chr2	NM_152391	229.41	14.61	54.04
chr1	NM_181885	70.05	3.28	42.87
chr9	NM_005388	351.69	8.26	61.19
chr2	NM_001002919	72.94	6.82	42.5
chr19	ENST00000301475	372.97	13.63	61.93
chr3	NM_001039617	633.06	20.72	64.68
chr8	NM_080651	461.35	12.35	63.54
chr8	NM_024790	199.27	8.05	52.95
chr7	NM_002735	676.71	10.39	64.49
chr2	NM_001310154	288.75	6.75	58.84
chr11	NM_002458	269.2	12.9	57.08
chr9	uc004cet.1	52.69	2.64	42.72
chr12	NM_001145199	3100	92.68	39.52
chr5	NM_173465	246.51	12.66	55.45
chr15	NM_032907	345.29	7.01	60.68
chr4	NM_020860	69.59	3.39	42.96
chr10	NM_145868	253.78	9.25	55.97
chr4	NM_002253	58.66	3.73	42.5
chr12	NM_175066	385.34	8.49	61.99
chr11	NM_001040118	263.18	11.1	57.35
chr7	NM_001290187	1303.69	27.75	56.28
chr7	NM_017621	164.52	4.82	50.02
chr5	NM_015071	443.15	9.25	62.94
chr19	NM_005481	188.16	3.67	51.52
chr17	NM_001290211	191.52	8.28	51.32
chr8	uc011ljo.2	139.61	8.76	47.27
chr19	NM_145233	387.33	7.44	62.38
chr12	ENST00000538582	499.71	15.37	64.28
chr7	ENST00000415365	350.09	8.71	61.24
chr2	NM_001566	357.81	8.71	60.95
chr2	NM_001228	68.24	6.59	43.19
chr11	NM_014824	336.22	8.32	60.44
chr22	NM_006767	66.83	2.98	42.19
chr1	NM_001301347	625.3	13.39	64.56
chr16	NM_015246	793.35	6.35	63.66
chr9	NM_001833	65.73	2.72	42.41
chr3	ENST00000435459	154.98	4.87	48.46
chr3	NM_000388	102.05	4.38	44.39
chr5	NM_001040451	399.47	12.38	62.52
chr15	NM_198181	65.13	4.57	42.48
chr2	NM_004321	1103.42	4.39	58.5
chr13	NM_016529	53.74	3.13	42.47
chr7	NM_005685	83.02	4.89	43.32
chr19	ENST00000588952	62.82	5.6	42.89
chr17	NM_152904	164.8	5.16	49.97
chrX	NM_015075	147.97	4.87	47.82
chr22	NM_003678	254.66	4.7	55.91
chr2	uc002szb.3	705.72	8.6	64.01
chr2	NM_004321	185.2	6.03	51.78
chr1	NM_018060	750.75	8.37	64.06
chr15	NM_015540	154.95	4.18	48.46
chr9	ENST00000422569	149.43	6.11	48.85
chr6	NM_015255	67.84	4.14	43.29
chr9	NM_015258	90.02	4.38	43.43
chr7	NM_001301061	73	3.65	42.5
chr3	NM_002182	57.31	2.92	41.73
chr9	NM_000170	3100	58.91	39.52
chr5	NM_001142651	238.4	7.06	54.7
chr12	NM_006312	605.23	20.94	64.81
chr11	NM_000610	205.68	5.02	52.54
chr1	NM_177402	54.61	5.84	42.29
chr1	NM_015269	273.98	5.33	57.59
chr19	NM_002378	77.83	3.71	43.02
chr12	NM_015267	471.13	12.66	63.73
chr1	NM_001854	53.07	3.85	42.63
chr5	NM_016093	50.37	2.85	42
chr7	NM_001145306	129.67	7.26	47.16
chr2	ENST00000305799	74.6	5.33	43.46
chr5	NM_006706	147.49	3.92	47.86
chr15	NM_006738	75.44	4.12	43.33
chr19	NM_004819	927.06	8.64	61.55
chr17	NM_000267	573.56	9.06	64.99
chrX	ENST00000430960	259.8	5.99	56.47
chr9	NM_006753	3100	54.28	39.52
chr16	NM_021195	929.19	5.46	61.6
chr16	ENST00000564703	67.44	8.76	42.09
chr5	NM_005921	555.36	10.11	64.88
chr19	ENST00000451312	1597.06	7.61	52.42
chr10	NM_153442	57.31	3.16	41.73
chr20	uc010ggw.1	348.04	6.53	60.56
chr7	NM_032172	3100	34.59	39.52
chr9	NM_002077	114.58	7.3	45.35
chr8	ENST00000522795	637.88	22.64	64.85
chrX	NM_014500	253.99	5.05	55.97
chr4	NM_002926	833.8	19.29	62.91
chr15	NM_001143936	149.43	6.62	48.85
chr3	NM_005777	385	16.95	62
chr5	NM_019072	231.95	11.2	55.07
chr19	NM_001101372	217.56	8.08	53.79
chr20	NM_014588	90.02	4.38	43.43
chr19	NM_001080434	82.35	6.61	43.38
chr17	NM_032133	114.58	4.14	45.35
chr9	NM_000050	52.32	2.39	41.57
chr6	NM_153369	110.35	8.2	45.77
chr9	NM_001291815	82.25	6.57	43.4
chr19	ENST00000222224	2791.78	36.13	42.54
chr10	NM_006744	95.97	3.9	43.91
chr22	NM_014634	135.2	11.32	47.67
chr19	NM_170604	90.02	3.65	43.43
chr12	NM_002442	72.18	3.84	42.58
chr1	NM_002232	102.05	3.9	44.39
chr1	NM_001281956	114.58	4.14	45.35
chr3	NM_015576	67.61	4.38	42.09
chr19	NM_006202	1023.68	12.33	59.99
chr9	NM_003934	128.88	5.81	47.27
chr19	NM_001410	763.16	10.21	64.14
chr13	NM_023037	127.6	4.38	46.36
chr4	NM_032456	423.66	4.94	62.73
chrX	ENST00000457085	3100	25.05	39.52
chr2	ENST00000420510	736.86	29.94	63.93
chr16	NM_005550	84.2	5.6	43.13
chr16	ENST00000484663	486.16	18.36	64.43
chr14	NM_015346	50.53	4.33	41.96
chrX	uc010nuh.2	1041.71	15.05	59.54
chr10	NM_144588	593.28	11.47	64.62
chr17	NM_001932	141.07	8.28	47.18
chr2	ENST00000462231	798.23	13.97	63.47
chr7	NM_014660	564.23	9.67	65.07
chr17	NM_139177	67.61	3.16	42.09
chr11	NM_001098816	95.74	5.6	43.93
chr6	ENST00000355057	3100	9.27	39.52
chr19	NM_052850	3100	73.65	39.52
chr22	NM_002688	161.07	10.22	49.19
chr19	NM_018154	223.74	10.04	54.45
chr19	NM_021228	736.45	7.42	63.96
chr9	NM_000093	216.09	7.73	53.9
chr22	NM_014346	140.41	3.45	47.22
chr11	NM_152762	64.03	4.87	42.67
chr2	NM_032515	845.19	16.07	62.65
chr18	NM_025135	288.54	12.32	58.81
chr17	NM_005497	1776.29	33.65	51.44
chr17	NM_003079	194.34	8.16	52.17
chr17	NM_198834	68.12	3.8	43.23
chr5	NM_000800	105.07	6.25	45.19
chr22	NM_053004	76.86	4.06	43.1
chr4	NM_144720	131.12	12.17	47.01
chr2	ENST00000409573	55.29	5.11	42.15
chr1	ENST00000421383	402.7	13.24	62.31
chr7	NM_001080529	481	19.96	64.13
chr22	NM_001039141	1081.79	10.32	59
chr1	ENST00000359345	206.8	6.33	52.5
chr14	NM_025081	155.13	4.24	49.58
chr5	NM_002588	197.34	10.16	51.97
chr22	NM_015241	504.26	12.56	64.56
chr18	ENST00000592005	348.97	12.08	60.53
chr14	ENST00000315264	2932.5	37	41.52
chr19	NM_016148	166.84	9.49	49.9
chr17	NM_007372	210.6	8.94	53.21
chr4	NM_015143	301.7	4.28	58.87
chr9	ENST00000541010	242.14	10.22	55.54
chr1	NM_014359	264.47	13.63	57.25
chr14	NM_021255	56.66	4.12	41.86
chr1	NM_001373	165.85	6.12	49.94
chr19	NM_032152	89.54	7.79	43.5
chr19	NM_203374	1701.11	12.97	52.12
chr9	NM_025072	1809.26	22.85	51.19
chr14	NM_014909	166.68	6.24	49.9
chr22	ENST00000439835	2763.92	50.34	42.6
chr17	NM_021137	75.08	5.49	43.4
chr15	NM_004644	71.14	4.41	42.73
chr16	NM_002738	404.54	17.31	62.26
chr4	NM_032717	52.4	2.92	41.56
chr17	ENST00000590449	311.64	4.14	59.19
chr4	NM_017918	56.75	5.36	41.84
chr20	uc002yfo.1	1089	23.06	58.79
chr19	NM_058243	3100	46.78	39.52
chr17	NM_024308	1182.39	16.13	57.75
chr6	uc021yyy.1	101.76	5.84	44.42
chr19	NM_001288759	595.15	15.82	64.88
chr6	NM_003220	176.61	5.6	50.22
chr17	ENST00000590631	90.66	8.76	44.54
chr15	NM_002569	1770.87	9.94	51.46
chr16	NM_006565	305.33	5.75	58.72
chr21	NM_002340	111.49	4.78	45.62
chr1	NM_004371	73.1	3.5	43.7
chr9	NM_016548	346.66	3.55	60.66
chr10	NM_183239	53	2.72	42.65
chr6	NM_020245	455.4	10.58	63.72
chr7	NM_172020	53.69	2.82	42.47
chr3	ENST00000430979	78.53	4.38	42.91
chr19	ENST00000609922	262.5	13.88	56.34
chr8	NM_015117	130.1	4.81	47.14
chr8	ENST00000330691	62.38	3.9	41.82
chr21	NM_001302998	52.51	2.66	42.79
chr8	NM_000037	77.05	5	43.09
chr17	NM_020753	228.26	12.21	54.11
chr9	NM_004486	159.74	4.19	49.22
chr6	NM_015050	150.8	11.93	48.74
chr3	NM_022485	74.56	2.99	43.46
chr22	NM_013313	180.46	3.17	51.04
chr7	NM_173569	3100	109.41	39.52
chr19	NM_021217	323.03	15.58	60.41
chr7	ENST00000435185	78.53	5.11	42.91
chr20	NM_021156	622.89	20.81	64.61
chr14	NM_145251	1192.15	12.81	57.87
chr10	NM_003893	3100	15.35	39.52
chr8	ENST00000521515	57.05	5.04	41.77
chr6	NM_003800	299.28	5.55	58.97
chr9	NM_032818	50.99	3.68	41.84
chr1	NM_018022	144	8.14	48.03
chr6	NM_003980	3100	20.33	39.52
chr15	NM_138423	139.62	4.18	47.28
chr3	NM_001308426	166.54	8.25	49.93
chr6	NM_018064	1482.26	9.73	54.15
chr17	NM_002663	138.36	4.2	47.34
chr17	ENST00000582084	56.1	2.96	42.02
chr9	NM_030767	380.67	13.72	62.16
chr10	NM_001881	1285.35	19.07	56.48
chr5	NM_194283	1128.88	16.08	58.19
chr22	NM_152243	2214.34	25.42	46.57
chr12	NM_024604	173.16	4.46	50.48
chr5	NM_005110	83.45	4.83	43.24
chr11	NM_001286577	879.69	14.85	62.34
chr22	ENST00000445220	248.46	13.39	56.31
chr6	NM_020245	90.81	4.11	44.51
chr22	NM_007229	71.75	2.72	42.66
chr1	NM_003281	100.93	7.3	44.49
chr17	NM_001144952	314.83	13.88	59.96
chr12	NM_207344	113.37	2.5	45.47
chr15	uc001zsr.1	591.02	18.26	64.69
chr1	ENST00000271069	214.57	6.82	52.99
chr9	NM_013355	493.59	7.22	64.5
chr13	NM_024719	259.1	5.07	56.52
chr20	NM_020343	335.94	10.98	60.48
chr2	NM_031847	57.5	4.38	42.73
chr16	ENST00000562325	321.09	12.91	59.69
chr1	NM_000911	65.05	5.84	42.5
chr6	NM_014452	126.15	3.51	46.47
chr2	NM_015189	116.3	4.75	46.29
chr3	ENST00000402675	1443.48	32.02	54.67
chr2	NM_000627	84.57	3.33	44.13
chr8	NM_016099	518.07	5.08	64.47
chrX	NM_016120	129.84	4.99	47.14
chr19	NM_001304815	3100	22.47	39.52
chr20	NM_022095	138.36	4.57	47.34
chr1	NM_032305	1206.65	15.36	57.74
chr1	ENST00000405454	474.31	13.23	64.32
chr11	NM_003105	180.8	5.47	51.04
chr12	NM_004985	1075.48	11.79	59.09
chr3	NM_021937	181.82	9.22	51
chr1	NM_173854	1638.12	23.08	52.6
chr7	NM_020186	54.54	2.56	42.3
chr1	NM_002685	521.6	6.39	64.27
chr17	NM_001199417	146.62	6.84	47.88
chr16	NM_004765	830.35	23.33	62.94
chr6	NM_173561	75.04	7.79	43.41
chr16	NM_001126107	52.4	4.38	41.56
chr16	NM_001145011	94.32	6.33	44.1
chr9	ENST00000354753	189.06	9.36	51.49
chr7	NM_020910	128.21	4.79	47.34
chr16	NM_000135	132.51	6.36	46.85
chr15	NM_015059	199.53	5.03	52.95
chr5	NM_002203	57.31	2.92	41.73
chr20	NM_080725	99.26	4.14	44.69
chr2	NM_014882	121.03	4.38	45.81
chr19	NM_015063	157.92	5.35	49.36
chr1	NM_001441	64.93	4.43	42.54
chr19	ENST00000457895	3100	165.14	39.52
chr11	NM_004205	100.9	4.92	44.49
chr11	NM_001008781	110.67	5.72	45.72
chr10	NM_018237	217.84	3.65	53.77
chr7	NM_021807	112.44	3.92	45.54
chr14	ENST00000554766	90.02	3.65	43.43
chr19	NM_003660	357.43	6.91	60.94
chr20	NM_032883	154.98	5.36	48.46
chr19	NM_002691	76.15	3.82	43.23
chr3	NM_006506	132.73	4.35	46.84
chr1	NM_018198	1353.08	15.67	55.54
chr1	NM_014388	97.67	4.65	44.86
chrX	ENST00000369682	230.77	6.51	55.13
chr10	NM_024954	3100	43.08	39.52
chr1	ENST00000484793	171.62	12.42	50.59
chr11	NM_152762	72.38	7.29	42.53
chr10	NM_012247	2568.03	27	43.69
chr3	NM_001039111	3100	12.71	39.52
chr19	NM_139239	621.24	14.61	64.62
chr17	ENST00000588554	160.86	4.72	49.17
chr7	NM_014660	66.54	3.05	42.27
chr2	NM_003385	63.94	3.44	42.69
chr17	NM_014520	108.36	4.85	45.96
chr20	NM_080750	242.57	10.46	55.54
chr1	NM_004037	75.49	7.08	43.32
chr13	NM_018210	55.83	5.49	42.06
chr2	NM_006577	3100	35.18	39.52
chr1	NM_198503	82.27	2.48	43.39
chr1	NM_144698	95.96	4.38	43.9
chr17	NM_001454	771.24	6.95	64.07
chrX	NM_013271	3100	134.13	39.52
chr17	NM_015134	1131.12	13.49	58.13
chr10	NM_004747	124.4	5.59	46.64
chr4	NM_014487	432.68	5.1	62.86
chr8	NM_002717	482.24	10.41	64.62
chr12	NM_024604	128.84	3.52	47.29
chr11	NM_032223	311.21	8	59.21
chr8	NM_003053	67.61	3.41	42.09
chrX	NM_000292	70.98	4.78	42.76
chr9	NM_024757	1344.24	6.75	55.72
chr22	NM_013236	1132.81	19.31	58.1
chr11	NM_002180	269.23	4.57	57.08
chr19	NM_032375	577.27	4.91	64.86
chr19	NM_015168	3100	26.8	39.52
chr19	NM_015122	90.02	3.65	43.43
chr9	NM_014282	57.86	4.05	42.67
chr13	NM_003291	165.95	3.41	49.95
chr14	NM_022898	620.92	14.24	64.64
chr15	NM_018728	57.31	4.14	41.73
chr11	ENST00000532024	347.69	7.11	60.56
chr19	NM_015168	3100	85.87	39.52
chr15	NM_014326	140.36	8.93	47.22
chr19	NM_015015	99.48	4.01	44.65
chr19	NM_001242901	68.3	6.47	43.17
chr22	NM_014246	527.63	18.24	64.64
chr19	NM_004491	67.37	3.38	42.1
chr3	NM_014498	1346.75	14.64	55.69
chr14	NM_014982	359.68	6.29	61.6
chr5	ENST00000508420	573.06	11.69	64.66
chr10	NM_001001342	230.66	6.37	55.15
chr19	NM_016263	1887.96	45.52	50.09
chr11	NM_003646	1746.27	17.07	51.48
chr19	NM_153221	193.48	10.14	52.26
chr17	NM_022059	66.26	4.16	42.33
chr19	ENST00000595712	233.65	10.78	55
chr2	NM_133329	1278.18	10.3	56.6
chr8	NM_000037	206.8	10.47	52.5
chr3	NM_016577	79.73	4.85	43.81
chr20	NM_032221	126.42	3.75	46.45
chr10	NM_207321	95.97	4.38	43.91
chrX	NM_004192	3100	50.56	39.52
chr19	NM_017572	564.63	10.94	65.07
chr1	NM_001039775	1253.19	12.71	57.06
chr14	NM_007110	162.09	8.03	49.15
chr7	uc003snb.1	213.02	8.09	53.12
chr2	ENST00000426280	201.64	10.71	52.78
chr5	NM_001496	141.07	8.03	47.18
chr3	NM_133480	91.77	3.8	44.42
chr3	NM_003392	139.54	7.18	47.28
chrX	NM_032591	2370.93	37.24	45.08
chr7	NM_005542	670.68	9.16	64.57
chr3	NM_015175	130.48	5.22	47.08
chr1	NM_033407	52.4	5.6	41.56
chr22	NM_004711	67.41	6.88	42.1
chr2	NM_015662	176.61	6.09	50.22
chr22	NM_032204	134.7	6.05	47.69
chr1	NM_002979	78.53	4.14	42.91
chrX	ENST00000444280	1310.61	29.94	56.29
chr11	ENST00000504995	131.85	11.93	46.9
chr3	NM_014016	149.43	5.74	48.85
chr17	NM_001288634	259.43	7.37	56.49
chr21	NM_144991	93.75	7.06	44.2
chr1	NM_015557	522.04	21.42	64.25
chr16	NM_152287	335.58	10.22	60.51
chr14	uc010auq.3	160.6	5.54	49.19
chr3	NM_021237	362.51	7.72	61.63
chr19	NM_002730	2502.67	29.5	43.9
chr11	ENST00000393946	95.97	4.87	43.91
chr19	NM_031417	219.06	4.41	53.72
chr18	ENST00000314319	86.85	4.74	43.81
chr14	ENST00000522816	412.75	17.71	62.61
chr19	ENST00000590089	205.1	5.29	52.58
chr1	NM_182948	99.65	5.67	44.63
chr1	NM_001013661	90.02	5.84	43.43
chr22	NM_017590	77.59	7.47	43.04
chr12	uc021rfg.1	1822.57	7.27	51.15
chr11	NM_030813	168.92	9.49	49.72
chr7	NM_000712	84.2	4.38	43.13
chr19	NM_020904	530.9	13.62	64.46
chr4	uc003gyb.1	139.24	4.96	47.31
chr17	NM_016476	50.18	3.48	42.06
chr11	NM_145015	58.94	3.96	42.45
chr7	NM_012453	305.47	13.88	58.71
chr6	uc011dqw.1	1830.45	21.25	50.95
chr12	NM_152317	106.29	9.98	45.06
chr19	NM_004146	3100	16.52	39.52
chr2	NM_145280	98.21	3.61	44.79
chr22	NM_005488	609.81	11.25	64.7
chr16	NM_020825	114.11	4.81	45.42
chr2	NM_001077427	353.08	13.88	61.11
chr17	NM_005937	63.27	4.87	42.8
chr14	NM_006035	827.66	11.38	63
chr11	NM_018490	3100	41.91	39.52
chrX	NM_018486	67.54	5.27	42.09
chr6	NM_147200	125.08	5.23	46.56
chr4	NM_020840	142.22	3.95	48.24
chr21	NM_002626	479.88	12.25	64.09
chr16	NM_015202	74.68	4.24	43.45
chr21	NM_001236	72.63	6.34	42.53
chr15	NM_004573	109.92	9.01	45.8
chr10	NM_016169	139.59	8.76	47.27
chr1	NM_018265	175.05	7.89	50.34
chr14	uc001ymf.1	151.19	8.14	48.72
chr19	NM_006387	1540.05	11.62	53.35
chr14	ENST00000553340	169.3	5.11	49.68
chrX	NM_017745	62.2	6.03	41.85
chrX	NM_001493	330.36	5.31	59.87
chr8	NM_080872	3100	57.29	39.52
chr20	NM_016407	292.7	7.98	58.61
chr19	NM_001077624	195.64	10.22	52.03
chr10	NM_020200	318.59	12.9	59.74
chr6	NM_152551	60.47	4.5	42.16
chr16	NM_001008274	587.85	13.15	64.87
chr12	NM_003920	581.98	5.76	64.73
chr1	NM_014847	198.87	2.99	51.84
chr1	NM_001856	118.52	7.3	46.01
chr3	NM_001302378	358.81	13.39	60.92
chr1	NM_003760	52.16	3.29	41.62
chr10	NM_004969	505.91	10.9	64.55
chr15	NM_014862	316.83	9.36	59.88
chr11	NM_003957	482.06	10.2	64.02
chr8	ENST00000521166	73.14	3.8	43.71
chr14	NM_138452	167.32	3.53	49.83
chrX	NM_024528	176.61	5.84	50.22
chr5	ENST00000425402	78.53	5.36	42.91
chr22	NM_033517	273.36	11.18	57.63
chr2	NM_004836	3100	45.41	39.52
chr14	NM_014924	322.51	9.23	59.65
chr7	ENST00000454650	3100	65.98	39.52
chr4	NM_001134	62.38	3.9	41.82
chr17	uc010cwv.1	416.2	13.64	63.19
chr12	NM_015409	54.54	4.67	42.3
chr7	NM_153247	114.39	3.84	45.39
chr16	NM_001083614	188.97	4.45	51.5
chr5	ENST00000302091	83.11	5.99	43.3
chr15	NM_020168	111.34	6.55	45.64
chr10	NM_001242699	68.88	6.82	43.05
chr1	ENST00000415372	301.36	6	58.89
chr17	NM_199282	50.46	3.71	41.99
chr1	ENST00000596131	165	5.67	49.97
chr1	NM_002617	879.69	27.51	62.34
chr19	NM_004924	112.96	4.1	45.5
chr17	ENST00000592782	3100	52.35	39.52
chrY	NM_001171135	1349.83	26.11	55.67
chr19	NM_001040185	91.1	6.69	44.5
chr10	NM_018330	861.96	28.48	62.46
chr22	NM_006358	129.56	4.36	47.17
chr12	ENST00000544468	1858.23	53.07	50.62
chr3	ENST00000511498	53.8	2.74	42.46
chr2	uc010you.2	1224.62	9.34	57.52
chr16	NM_015226	265.22	5.98	57.21
chr15	ENST00000564675	2139	35.23	47.35
chr10	NM_001099338	269.81	12.65	56.99
chr3	NM_144636	771.85	18.51	64.08
chr2	NM_145175	63.99	5.84	42.67
chr17	NM_014804	108.25	4.14	44.86
chr5	NM_000436	402.06	7.2	62.32
chr3	NM_024768	52.4	4.63	41.56
chrX	NM_001669	128.55	3.76	47.31
chr7	NM_024067	93.35	5.65	44.23
chr1	NM_030769	162.09	9.25	49.15
chr13	NM_153023	436.97	8	63.23
chrX	NM_032428	254.71	8.28	55.91
chr1	NM_024676	1790.74	6.48	51.26
chr17	NM_002265	211.97	6.7	53.17
chr9	NM_002957	53.72	4.7	42.47
chr14	NM_003861	1171.32	7.25	57.8
chr14	NM_000347	108.74	5.75	45.93
chr13	NM_005780	439.45	9.64	63.09
chr7	NM_015570	173.09	11.69	50.5
chr12	ENST00000547188	243.68	6.88	55.46
chr10	NM_207426	176.61	7.3	50.22
chr2	NM_002846	111.77	5.67	45.6
chr19	NM_015578	389.99	4.31	62.19
chr20	NM_005873	345.26	13.65	60.68
chr3	NM_001292041	100.49	5.15	44.57
chr8	uc011ldy.1	462.54	9.74	63.51
chr9	ENST00000350902	55.83	5.49	42.06
chr9	NM_182487	56.84	5.01	41.83
chr2	NM_001144994	89.88	7.79	43.45
chr4	NM_153717	608.44	24.83	64.72
chr10	NM_001145373	1999.87	17.65	48.65
chr1	NM_001281956	147.97	8.28	47.82
chr16	NM_001310148	3100	6.56	39.52
chr8	NM_017570	183.3	9.25	50.91
chr15	uc001zsm.2	107.26	2.88	44.95
chr7	NM_181552	145.24	6.23	47.96
chr16	NM_005115	69.79	4.79	42.94
chr16	NM_024816	416.2	11.28	63.19
chr17	NM_017575	87.37	5.19	43.73
chr5	NM_001308127	65.16	4.38	42.48
chr9	ENST00000353214	3100	48.08	39.52
chr19	NM_013447	78.53	4.63	42.91
chr17	NM_203425	73	3.9	42.5
chr22	NM_022141	114.58	4.14	45.35
chr14	NM_006035	3100	35.08	39.52
chr9	NM_000476	823.65	15.13	63.14
chr12	NM_007211	88.86	4	43.58
chr2	NM_001485	298.8	16.55	58.99
chr2	NM_000939	70.81	9.19	42.78
chr19	NM_182973	75.68	3.3	43.28
chr16	ENST00000565039	246.51	6.82	55.45
chr6	NM_024630	78.53	3.41	42.91
chr16	ENST00000573514	68.12	9.98	43.23
chr6	NM_003980	3100	68.84	39.52
chr19	NM_001105578	646.52	15.82	64.47
chr7	NM_002541	52.65	5.57	42.75
chr7	NM_002847	90.02	3.65	43.43
chr22	ENST00000443632	51.77	4.7	41.7
chr16	NM_032206	62.38	4.63	41.82
chr10	NM_001290223	97.61	7.3	44.86
chr20	NM_001164431	57.31	2.92	41.73
chr19	NM_002446	103.85	8.26	45.28
chrX	NM_031407	649.44	5.98	64.77
chr3	NM_015028	2549.96	34.97	43.59
chr20	NM_022095	108.76	5.38	45.93
chr2	NM_203463	3100	59.3	39.52
chr17	ENST00000580513	566.95	16.94	65.01
chr17	ENST00000511373	291.53	6.4	58.64
chr19	NM_139314	350.85	6.92	61.19
chr1	NM_005997	486.3	7.4	64.43
chr6	NM_018013	68.7	5.84	43.09
chr3	NM_145166	120.26	6.95	45.88
chr19	NM_000156	531.36	13.36	64.47
chr11	NM_002901	2124.9	14.72	47.5
chr15	NM_015540	318.99	4.99	59.72
chr1	NM_020335	121.75	3.82	46.89
chr9	NM_014010	91.99	7.06	44.42
chr17	uc002igu.1	154.67	5.2	48.46
chr12	NM_015954	104.75	3.39	45.22
chr2	NM_003352	50.27	2.44	42.03
chr9	NM_000093	143.94	6.09	48.05
chr7	ENST00000403097	3100	47.59	39.52
chr15	NM_002891	114.58	6.33	45.35
chr12	NM_012240	220.12	7.57	53.68
chr15	NM_001136043	141.59	4.27	48.28
chr19	NM_015321	345.24	11.3	60.67
chr17	NM_020405	86.51	8.52	43.87
chr1	NM_032315	667.93	22.88	64.4
chr2	NM_022648	52.4	4.38	41.56
chr9	NM_024077	107.69	5.18	44.92
chr7	uc021zys.1	443.15	10.71	62.94
chr12	NM_152640	64.69	2.53	42.59
chr10	ENST00000265371	72.72	5.36	42.52
chr14	ENST00000549655	105.1	6.09	45.19
chr4	NM_152545	433.54	15.34	62.85
chrX	NM_171998	87.01	5.1	43.79
chr7	NM_014510	51.17	4.6	41.81
chr2	NM_005270	2796.59	25.04	42.46
chr19	NM_021235	73	5.6	42.5
chr9	NM_015186	51.81	4.54	41.68
chr2	NM_001193482	149.73	7.55	48.82
chr8	NM_015941	207.01	5.5	53.53
chr20	NM_004587	3100	25.39	39.52
chr3	NM_002375	670.4	4.32	64.57
chr17	NM_001080424	77.79	6.01	43.03
chr16	NM_014647	115.4	3.12	46.39
chr6	NM_006913	401.66	8.42	62.34
chr4	NM_147127	114.58	8.28	45.35
chr1	NM_017766	51.91	5.36	41.67
chr5	NM_006598	55.82	3.09	42.06
chr20	uc002wsa.1	96.06	6.59	45.01
chr6	NM_153255	737.95	17.1	63.92
chr4	NM_005327	51.25	4.16	41.79
chr19	NM_020695	519.07	7.4	64.35
chr5	ENST00000513185	2054.33	19.45	48.39
chr20	NM_032107	54.02	3.9	42.41
chr6	NM_001003698	3100	18.48	39.52
chr4	NM_000320	1314.71	27.78	56.16
chr4	NM_024592	1564.25	23.11	53.08
chr14	NM_006683	191.52	5.6	51.32
chr6	NM_005715	1083.96	8.19	58.96
chr5	NM_006467	1585.15	36.74	52.83
chr13	NM_005537	896.8	8.79	62.08
chr12	uc031qfi.1	345.55	5.67	60.71
chr8	NM_001100916	141.07	6.33	47.18
chr3	NM_017719	456.08	16.07	63.7
chr20	NM_014071	102.05	3.9	44.39
chr12	NM_001109662	78.04	4.04	43
chr19	NM_019108	126.75	4.5	46.41
chr17	NM_020761	102.05	3.9	44.39
chr16	NM_000135	424.36	11.01	63.35
chr6	NM_015018	86.65	2.44	43.85
chr2	NM_000945	61.54	3.33	41.97
chr11	NM_018161	85.71	3.96	44
chr19	NM_016199	64.87	5.31	42.55
chr1	NM_015906	1544.57	19.29	53.15
chr2	NM_001164315	658.95	9.51	64.71
chr2	NM_014860	214.36	5.57	53
chr9	NM_182974	57.31	3.9	41.73
chr9	NM_005094	51.82	5.6	41.68
chr2	NM_004389	123.74	3.34	46.69
chr19	ENST00000262970	357.27	9.27	60.93
chr3	NM_001145248	2643.16	10.9	43.37
chr14	NM_001037161	58.37	3.9	42.56
chr10	NM_015235	781.69	9.33	64.04
chr17	NM_007169	747.49	14.9	64.14
chr10	uc009xop.2	296.52	3.69	58.28
chr19	NM_014347	317.09	8.16	59.89
chr9	NM_032310	77.51	5.49	43.05
chr19	NM_002503	1148.64	13.9	57.95
chr5	NM_012446	196.39	5.27	51.97
chr1	NM_030913	76.4	5.58	43.19
chr19	NM_207333	55.88	4.45	42.06
chr12	NM_000620	52.4	2.92	41.56
chr4	NM_012318	156.78	4.11	49.44
chr11	NM_002335	332.41	8.31	60.63
chr11	ENST00000529768	389.25	4.79	62.2
chr16	ENST00000568230	74.36	5.31	43.49
chr1	NM_018125	145.04	6.91	47.98
chr1	NM_014874	478.16	4.81	64.12
chr2	NM_003628	107.32	5.22	44.96
chr2	NM_001271049	73	4.38	42.5
chr7	NM_173569	60.27	5.1	42.21
chr22	NM_014662	67.61	5.36	42.09
chr4	ENST00000579690	54.31	3.91	42.33
chr11	ENST00000528737	2663.65	44.59	43.45
chr1	NM_001409	101.09	9.98	44.46
chr14	NM_138420	161.41	7.01	49.17
chr7	ENST00000471077	57.1	6.57	41.76
chr1	NM_014784	3100	41.28	39.52
chrX	NM_031892	1087.69	28.73	58.82
chr5	NM_001308195	1060	16.16	59.2
chr19	NM_015318	374.58	8.66	61.79
chr2	NM_145702	1718.98	37.87	51.87
chr6	NM_001851	90.02	4.63	43.43
chr1	NM_182975	365.91	12.47	61.41
chr8	NM_001077619	198.21	5.96	51.9
chr1	NM_025179	214.78	14.36	54.01
chr6	NM_021160	116.74	3.9	46.22
chr10	NM_020338	1184.34	20.94	57.77
chr19	ENST00000596496	169.3	5.84	49.68
chr1	NM_015627	580.53	12.37	64.77
chr7	NM_000927	127.6	4.38	46.36
chr3	NM_016329	247.26	11.58	56.42
chr22	uc003abf.2	143.54	9.49	48.1
chr19	NM_000836	3100	18.87	39.52
chr11	ENST00000527230	187	8.52	51.6
chr10	NM_003087	629.94	11.47	64.82
chr1	ENST00000607453	891.58	13.15	62.3
chr1	uc001doc.1	78.53	3.65	42.91
chr19	NM_144564	660.93	7.36	64.66
chr14	NM_015589	75.76	2.92	43.27
chr19	ENST00000600245	850.38	11.18	62.69
chr22	NM_145912	542.3	10.47	64.58
chr19	ENST00000594800	558.63	13.39	64.8
chr10	ENST00000371927	95.97	3.9	43.91
chr1	NM_152663	281.37	11.59	58.29
chr1	NM_001099772	230.37	6.82	53.99
chr20	NM_020673	757.95	26.05	64.23
chr16	NM_001761	285.57	12.17	58.08
chr11	NM_145117	369.85	11.28	62.16
chr9	NM_006676	93.08	3.63	44.27
chr9	NM_000380	144.89	9.74	47.99
chr14	ENST00000555334	59.75	5.06	42.28
chr9	NM_007371	3100	24.36	39.52
chr5	NM_001044	169.3	7.3	49.68
chr16	NM_138383	1840.96	22.98	50.81
chrX	NM_017711	62.03	4.8	41.88
chr7	NM_014997	105.03	6.43	45.19
chr1	NM_020816	104.65	7.79	45.23
chr19	ENST00000587398	1208.05	11.56	57.8
chr10	NM_018027	70.19	5.54	42.85
chr10	NM_004521	99.82	3.48	44.62
chr9	NM_002160	114.58	4.14	45.35
chrX	NM_015698	257.7	9.2	56.54
chr4	NM_001148	97.99	2.98	44.82
chr16	uc002ffi.2	1748.95	34.45	51.47
chr9	NM_000718	180.77	7.55	51.04
chr15	ENST00000559419	208.06	10.5	53.47
chr9	ENST00000541010	535.06	16.85	64.9
chr19	NM_005858	3100	41.6	39.52
chr1	NM_001166295	218.57	10.22	53.71
chr5	NM_138773	60.07	4.17	42.25
chr1	NM_024874	94.72	3.96	44.06
chr6	NM_020861	973.04	12.11	60.94
chr17	NM_002945	296.3	5.49	58.29
chr10	ENST00000374095	1709.21	17.61	52.09
chr5	NM_005990	63.47	5.49	42.75
chr13	NM_001676	67.61	3.16	42.09
chr9	NM_000718	261.22	10.66	56.4
chr13	ENST00000302979	1163.81	10.25	57.77
chr2	NM_003162	1618.67	12.22	52.62
chr19	uc010eqz.1	115.89	5.35	46.34
chr19	ENST00000594108	231.7	9.47	55.07
chr2	uc002try.1	55.01	3.98	42.2
chr10	NM_015221	191.52	8.76	51.32
chr17	NM_020761	102.05	3.9	44.39
chr14	NM_024496	3100	10.18	39.52
chr19	NM_144684	108.51	4.21	45.95
chr19	NM_004533	171.11	12.66	50.66
chr12	ENST00000454792	81.03	3.79	43.6
chr8	NM_015886	90.02	3.9	43.43
chr5	NM_002154	400.24	6.06	62.46
chr16	NM_030581	209.72	7.6	53.32
chrX	NM_002765	620.37	6.95	64.66
chr6	NM_015245	468.38	13.25	63.82
chr19	NM_017656	62.38	3.41	41.82
chr4	NM_014331	110.62	5.24	45.74
chr19	NM_000234	3100	46.47	39.52
chr19	NM_015719	153	7.06	48.63
chr16	NM_016212	285.01	15.58	58.08
chr19	ENST00000301187	77.24	5.84	43.07
chr3	NM_006764	71.87	8.98	42.64
chr3	NM_001017928	59.65	3.43	42.31
chr8	NM_001033723	179.3	10.71	51.11
chr2	NM_031902	2150.12	15.18	47.36
chr10	NM_001001936	230.37	6.09	53.99
chr1	NM_032872	530.27	7.07	64.47
chr12	NM_080626	73	3.41	42.5
chr12	NM_152641	361.98	7.73	61.59
chr1	NM_199294	87.73	4.77	43.7
chr5	NM_003719	78.53	3.41	42.91
chr6	ENST00000468957	1730.29	21.42	51.66
chr12	NM_005504	341.14	5.54	60.89
chr4	NM_012224	85.2	5.11	44.07
chr16	uc021tmj.1	389.58	10.08	62.21
chr19	NM_170678	104.51	5.37	45.23
chr7	NM_006348	283.71	7.79	58.12
chr7	NM_005338	124.45	7.33	46.63
chr12	NM_004592	549.08	9.82	64.74
chr1	NM_003760	1839.65	24.97	50.75
chr7	NM_015132	109.62	6.18	45.82
chr2	NM_144579	68.45	5.1	43.12
chr9	NM_017586	225.02	9.96	54.39
chr14	ENST00000554301	370.93	11.44	62.12
chr3	NM_003298	1142.62	26.23	58.04
chr11	NM_002843	61.44	2.02	41.99
chr12	NM_207311	2013.8	32.91	48.42
chr19	ENST00000215376	164.02	5.93	50.04
chr9	NM_022160	593.81	12.17	64.63
chr5	NM_005732	174.86	4.84	50.35
chr1	NM_015209	745.86	16.94	64.16
chr22	ENST00000249079	3100	97.76	39.52
chr14	NM_014992	469.14	15.99	63.81
chr1	NM_001973	469.97	13.22	63.77
chrX	NM_004992	1048	37.25	59.52
chr2	ENST00000422464	531.48	15.58	64.47
chr16	NM_014615	3100	29.17	39.52
chr22	NM_003325	256.56	7.34	56.69
chr9	ENST00000606230	184.02	8.52	50.84
chr1	NM_017982	127.6	8.28	46.36
chr8	NM_153704	133.92	7.25	46.72
chr15	NM_001897	339.3	11.38	60.31
chr11	NM_173587	2688.82	16.44	43.34
chr22	NM_001293237	698.85	17.46	64.15
chr2	NM_001254738	118.95	4.66	46
chr19	ENST00000355415	2169.48	58.91	47.23
chr14	NM_005197	1286.07	6.62	56.52
chr19	NM_004945	461.56	3.21	63.55
chr9	NM_017790	78.53	4.63	42.91
chr16	uc002cwy.3	3100	59.84	39.52
chr12	NM_023012	3100	57.84	39.52
chr10	NM_001123	485.08	11.87	64.4
chr1	NM_005427	108.25	8.03	44.86
chr17	NM_024039	902.91	11.15	61.88
chr15	NM_014862	171.25	7.04	50.63
chr5	NM_002082	64.53	6.3	42.59
chr3	NM_001126128	472.32	9.74	63.68
chr2	NM_016207	74.53	4.31	43.46
chr10	NM_152643	462.37	9.34	63.51
chr4	NM_153027	159.8	10.22	49.22
chr15	NM_001301168	568.93	14.85	64.93
chr6	NM_014611	3100	15.34	39.52
chr4	NM_001301071	264.26	8.03	57.25
chr4	NM_005506	447.16	8.17	63.54
chr13	NM_015974	286.36	14.36	58.01
chr7	NM_001277335	454.9	14.85	63.78
chr5	NM_000794	108.25	4.38	44.86
chr16	NM_023931	315.2	11.12	59.95
chr15	ENST00000556087	238.28	9.71	54.72
chr2	NM_138801	147.97	9.43	48.99
chr16	NM_018052	58.52	4	42.53
chr1	ENST00000367175	462.54	11.69	63.51
chr18	ENST00000597412	95.97	3.9	43.91
chr17	NM_017575	181.14	6.27	51.03
chr10	NM_001083913	83.79	6.05	43.18
chr19	NM_003796	1458.45	27.88	54.34
chr7	NM_147128	70.44	3.29	42.82
chr2	NM_000599	188.92	11.44	51.5
chr19	NM_004145	645.25	8.15	64.55
chr6	NM_018341	191.52	10.22	51.32
chr1	NM_001130924	252.64	8.23	56.04
chr17	NM_016518	138.97	5.15	47.32
chrX	ENST00000380308	154.98	7.3	48.46
chr1	NM_005455	392.25	4.38	62.1
chr5	NM_018989	88.66	3.18	43.59
chr22	NM_003325	601.91	10.67	64.57
chr15	NM_015079	239.87	8.76	55.67
chr10	NM_003338	193.44	5.35	52.26
chr19	NM_001282334	1377.07	22.5	55.33
chr1	NM_001146685	3100	62.08	39.52
chr19	NM_024729	197.45	5.38	51.98
chr17	ENST00000299341	121.56	6.64	46.9
chr11	ENST00000376282	68.22	7.55	43.2
chr11	ENST00000533341	186.96	10.22	51.61
chr7	NM_001287499	78.53	3.41	42.91
chr19	ENST00000198939	1049.28	12.97	59.44
chr19	NM_003573	538.81	12.15	64.66
chrX	NM_005183	62.38	4.38	41.82
chr10	NM_032812	169.52	8.06	50.77
chr1	NM_145277	108.25	5.84	44.86
chr6	NM_006775	146.82	2.74	47.86
chr11	NM_018644	55.72	3.09	42.07
chr20	NM_000099	315.51	5.1	59.93
chr7	NM_001278563	148.43	3.27	48.94
chr19	NM_002378	695.92	17.08	64.31
chr14	NM_004986	60.31	4.11	42.2
chr2	uc010fyy.3	540.75	20.94	64.6
chr7	NM_014390	3100	26.01	39.52
chr17	NM_005937	295.49	11.12	58.32
chr5	ENST00000326654	268.87	3.81	57.1
chr11	NM_003369	482.16	9.49	64.04
chr2	NM_015320	108.25	4.63	44.86
chr17	NM_002611	410.03	16.57	62.76
chr12	ENST00000542785	904.03	19.23	61.9
chr1	ENST00000490101	3100	14.98	39.52
chr19	NM_033103	83.46	4.78	43.24
chr19	NM_024100	1288.9	6.55	56.6
chr11	NM_002599	288.25	7.06	57.88
chr1	NM_183001	254.62	3.56	55.92
chr12	ENST00000392352	394.23	10.41	61.97
chr20	NM_006420	341.18	12.28	60.88
chr17	ENST00000572621	3100	14.4	39.52
chr1	NM_001910	154.98	5.36	48.46
chr2	NM_003812	126.7	6.13	46.41
chr19	uc021usu.2	205.54	4.28	52.55
chr10	NM_015262	157.57	5.01	49.39
chr4	NM_005935	57.38	6.03	42.76
chr10	NM_006426	329.35	8.75	59.97
chr17	NM_015194	707.53	11.27	63.93
chr2	NM_153689	385.7	8.34	61.97
chr2	NM_003038	151.19	7.19	48.72
chr19	NM_138393	121.2	6.11	46.95
chr19	ENST00000270328	57.31	2.92	41.73
chr16	NM_024306	71.3	6.69	42.73
chr22	NM_001129819	55.74	5.6	42.07
chr19	NM_020956	372.98	12.21	61.94
chr12	NM_007210	368.11	8.78	62.28
chr3	ENST00000449205	290.69	7.35	58.71
chr11	NM_002334	267.88	11.69	57.18
chr22	uc010gyx.1	57.31	3.41	41.73
chr1	NM_001854	141.07	5.36	47.18
chr5	NM_020957	86.68	6.68	43.85
chr2	NM_014914	112.54	4.26	45.53
chr11	ENST00000439994	959.34	14.03	60.9
chr19	NM_003021	3100	21.4	39.52
chr14	ENST00000554590	403.48	11.35	62.3
chr11	NM_004724	977.5	14.66	60.78
chr19	NM_001297560	57.81	6.22	42.69
chr8	uc011ljo.2	238.4	10.71	54.7
chr7	NM_001097620	436.35	11.31	63.31
chr1	uc021oyc.1	1274.97	9.48	56.67
chr9	NM_001010887	52.7	2.74	42.72
chr16	NM_017668	409.22	14.64	62.76
chr12	NM_144982	170.72	6.91	50.66
chr20	NM_032883	285.56	13.63	58.09
chr11	NM_052932	1159.93	10.37	57.75
chr1	uc001brt.1	88.51	4.42	43.62
chr9	NM_022781	68.4	3.52	43.16
chr20	uc021wfw.1	881.85	16.23	62.42
chr1	NM_003568	395.68	16.8	61.88
chr19	NM_173633	852.93	10.59	62.61
chr22	NM_014309	142.44	5.42	48.2
chr11	ENST00000378323	3100	38.72	39.52
chr11	NM_004813	189.17	9.23	51.5
chrY	NM_004192	473.73	3.8	64.31
chr1	NM_012102	3100	24.98	39.52
chr6	NM_015323	118.64	4.63	46.02
chr20	NM_001282533	3100	28.36	39.52
chr10	NM_139169	55.94	4.79	42.05
chr15	NM_002570	95.97	4.14	43.91
chr1	NM_020770	3100	90.8	39.52
chr5	NM_033414	65.39	4.31	42.45
chr12	ENST00000543962	244.17	9.21	55.45
chr17	NM_018289	787.45	6.29	63.83
chr13	NM_001010875	90.02	3.65	43.43
chr7	NM_032415	121.07	4.93	46.95
chr11	NM_001080407	56.1	2.74	42.02
chr7	NM_018051	108.98	5.21	45.91
chr1	ENST00000607379	3100	50.19	39.52
chr12	NM_032829	74.37	7.55	43.49
chr5	NM_015183	155.89	6.01	49.48
chr10	NM_182639	79.74	7.15	43.81
chr4	NM_005935	172.39	3.89	50.54
chr17	NM_005899	53.8	4.66	42.45
chr16	ENST00000602719	112.53	3.75	45.53
chr10	uc010qru.2	1646.68	10.43	52.42
chr6	NM_003524	3100	8.03	39.52
chr9	NM_018424	1208.79	29.83	57.79
chr17	NM_015113	273.71	6.54	57.61
chr22	NM_001001794	95.78	5.39	43.93
chr13	ENST00000418959	70.75	4.21	42.79
chr1	ENST00000369558	2016.71	45.77	48.4
chr16	NM_178310	1399.53	20.97	55.21
chr19	NM_003072	3100	31.11	39.52
chr15	NM_014701	128.54	3.36	47.31
chr1	NM_003902	56.61	3.15	41.88
chr7	NM_020192	134.7	6.22	47.69
chr1	NM_004631	1950.15	19.25	48.92
chr17	NM_021939	402.07	6.27	62.32
chr17	NM_003457	652.28	4.25	64.62
chr22	uc011apa.3	192.59	5.07	52.32
chrX	NM_024863	3100	114.47	39.52
chr7	NM_004760	203.68	10.17	52.66
chr19	NM_000641	1087.13	17.53	58.79
chr14	NM_173527	52.4	3.65	41.56
chr1	NM_030634	90.02	4.14	43.43
chr20	NM_033405	3100	34.06	39.52
chr12	NM_007235	969.48	14.89	60.95
chr19	NM_002695	680.73	6.84	64.5
chr18	NM_001012716	822.57	5.79	63.09
chr5	NM_004946	114.58	4.14	45.35
chr16	NM_005679	372.25	5.31	61.99
chr3	NM_014616	1581.33	37.25	52.96
chr15	NM_012428	936.71	14.23	61.31
chr10	NM_000188	2647.85	7.09	43.44
chr2	uc002rei.4	208.67	7.57	53.39
chr15	NM_001166286	864.66	14.88	62.46
chr2	NM_024894	315.7	5.01	59.93
chrX	NM_006223	71.55	2.54	42.7
chr1	NM_018650	643.5	9.78	64.58
chr6	NM_016135	163.85	9.25	50.05
chr1	NM_001304331	1291.34	14.95	56.55
chr5	NM_181501	59.94	5.52	42.26
chr2	NM_014755	203.92	6.51	52.63
chr10	ENST00000280780	246.51	6.82	55.45
chr9	ENST00000397579	1615.06	22.16	52.53
chr19	NM_015493	699.5	13.07	64.14
chr17	NM_020877	67.61	4.14	42.09
chr3	NM_016128	708.66	5.56	63.96
chr21	NM_018944	217.02	6.92	53.81
chr11	NM_003626	123.13	3.58	46.76
chr6	NM_024639	97.48	5.06	44.88
chr6	NM_014028	73	4.63	42.5
chr11	NM_020826	268.77	5.77	57.1
chr3	NM_014154	242.04	5.9	55.54
chr17	NM_175738	62.97	4.85	42.86
chr9	NM_015239	70.73	4.13	42.79
chr3	NM_018397	226.61	8.46	54.25
chr22	NM_001136004	684.04	11.48	64.54
chrX	NM_001300788	110.84	6.72	45.71
chrX	NM_013239	3100	58.89	39.52
chr9	NM_001807	109.57	6.09	45.82
chr2	NM_014362	66.73	4.34	42.22
chr16	NM_004783	477.19	10.7	64.2
chr17	NM_014603	997.69	13.62	60.27
chr12	NM_016546	69.37	5.65	42.99
chr4	NM_138386	87.93	4.27	43.68
chr19	NM_012398	1316.73	11.34	56.13
chr7	NM_000840	127.6	5.36	46.36
chr11	NM_145013	214.57	8.03	52.99
chr9	NM_001013653	256.02	10.22	56.75
chr9	NM_020438	152.18	8.08	48.65
chr9	NM_032888	756.59	14.28	64.21
chr10	NM_002412	321.86	10.63	59.68
chr10	ENST00000461919	1436.83	25.15	54.79
chr15	NM_182703	67.61	3.9	42.09
chr8	NM_021630	141.07	4.63	47.18
chr22	NM_004599	88.04	4.92	43.68
chr2	uc010zll.2	1383.28	28.23	55.44
chr10	NM_002211	52.11	4.3	41.63
chr2	NM_000312	67.61	4.38	42.09
chr16	NM_014048	340.11	8.26	60.29
chr11	NM_020901	364.88	5.91	61.48
chr21	NM_004649	407.43	7.01	62.88
chr21	NM_058180	52.4	4.63	41.56
chr20	NM_080425	95.11	6.69	43.99
chr13	NM_005358	107.14	3.95	44.98
chr21	NM_015056	139.79	3.72	47.29
chr17	NM_015253	759.54	9.48	64.19
chr1	NM_152609	148.01	4.43	48.99
chr19	ENST00000413176	883.89	13.06	62.41
chr22	NM_058004	96.52	5.02	44.96
chr6	ENST00000545347	62.15	4.63	41.85
chr9	NM_016734	73	3.9	42.5
chr2	NM_032515	282.11	3.97	58.27
chr16	ENST00000251020	221.09	6.44	53.64
chr10	NM_022487	95.97	3.9	43.91
chr22	NM_021096	171.21	6.82	50.64
chr1	NM_002953	1811.65	20.7	51.24
chr9	ENST00000376040	222.43	10.47	53.61
chr20	NM_005461	1122.35	29.11	58.42
chr13	NM_001846	2121.92	8.69	47.45
chr5	ENST00000511782	112.09	5.29	45.57
chr1	NM_005119	308.81	4.11	59.33
chr22	NM_033517	464.58	11.2	64
chr18	ENST00000423027	928.64	13.49	61.59
chr4	NM_015196	452.82	11.2	63.3
chr2	NM_052920	56.72	6.57	41.84
chr11	ENST00000534438	2237.21	12.96	46.21
chr15	NM_152334	183.55	4.64	50.89
chr19	NM_007181	73.56	6.33	43.6
chr15	NM_004667	123.38	3.29	46.73
chr5	NM_001113561	102.05	7.55	44.39
chr1	NM_005826	96.29	4.25	45
chrX	NM_003828	108.25	5.11	44.86
chr2	NM_005742	1349.23	13.39	55.67
chr9	NM_016219	198.1	4.54	51.9
chr9	NM_012383	498.01	10.76	64.35
chr19	NM_002088	162.63	6.3	50.2
chr1	NM_001079515	119.22	8.24	45.98
chr6	NM_024641	90.02	3.65	43.43
chr17	NM_006640	996.57	5.83	60.23
chr12	NM_178039	120.89	3.2	45.82
chr1	NM_001136265	63	4.37	42.86
chr3	NM_053002	98.55	5.48	44.76
chr19	NM_172231	293.92	11.33	58.51
chr22	ENST00000406486	760.78	8.1	64.17
chr20	NM_006097	1164.51	3.84	57.8
chr19	NM_001297549	105.26	4.22	45.18
chr17	NM_018996	463.76	12.71	64.04
chr15	ENST00000567289	98.35	3.43	44.78
chr11	NM_001098638	54.28	3.66	42.34
chr20	NM_024411	102.05	3.9	44.39
chr17	ENST00000535446	93.64	7.06	44.21
chr9	NM_012197	207.43	6.82	53.5
chr4	ENST00000509391	354.17	5.06	61.05
chr8	NM_006283	725.24	19.35	64
chr21	NM_006031	61.71	4.75	41.95
chr21	NM_013240	184.02	9.98	50.84
chr6	NM_173561	53.49	6.09	42.52
chr1	NM_017619	191.84	7.71	52.38
chr9	NM_006059	181.12	5.79	51.03
chr1	NM_001010866	97.32	4.99	44.88
chr2	uc021vhg.1	145.83	3.66	47.92
chr5	NM_020731	199.11	6.82	51.81
chr13	NM_024026	131.41	3.17	46.94
chr1	NM_001199039	2328.04	35.06	45.42
chr5	ENST00000519196	294.68	11.18	58.41
chr17	NM_014738	69.65	3.7	42.96
chrX	ENST00000407062	590.14	7.26	64.74
chr4	NM_018475	1481.65	14.16	54.11
chr19	NM_133466	114.58	4.63	45.35
chr17	ENST00000323347	65.51	3.52	42.44
chr19	NM_173530	57.31	2.92	41.73
chr17	NM_002086	107.87	3.82	44.91
chr15	NM_130901	139.61	8.76	47.27
chr13	NM_175929	90.02	4.38	43.43
[truncated: 29,999 more rows]
