# Supplementary material for: NAT10‐mediated ac4C modification promotes ectoderm differentiation of human embryonic stem cells via acetylating NR2F1 mRNA
Source: Cell Prolif. 2023 Dec 2;57(4):e13577. doi: 10.1111/cpr.13577 (PMC10984107; doi:10.1111/cpr.13577)
Supplement: Supplementary file 10 — TABLE S3. Supplementary Table. [file CPR-57-e13577-s001.xlsx]

## Sheet: ME
chrom	transcript_id	‘-10*log10_pvalue	fold_enrichment	’-10*Log10_FDR
chr12	NM_004244	54.42	6.66	100
chr4	NM_001166693	519.37	30.61	100
chr9	ENST00000536611	67.34	13.32	100
chr11	NM_017525	76.58	10.5	100
chr19	NM_052850	3100	152.04	46.96
chr7	NM_032421	137.79	11.08	100
chrY	NM_002183	268.94	21.6	100
chr19	NM_024729	93.16	11.79	100
chr15	NM_012428	1050.89	32.59	100
chr7	NM_003930	2754.09	173.21	51.89
chr8	NM_020647	1302.29	67.13	97.86
chr22	NM_006486	83.61	14.86	100
chr7	NM_032581	68.43	6.26	100
chr1	NM_003738	108.78	17.42	100
chrY	NM_004192	162.12	10.88	100
chr15	NM_001303247	104.3	13.84	100
chr4	NM_002337	185.31	6.84	100
chr7	NM_001040661	60.88	11.27	100
chr8	NM_003068	351.95	29.84	100
chr1	NM_025179	105.19	11.27	100
chr5	NM_018695	697.15	24.31	100
chr19	NM_138639	190.33	12.29	100
chr19	NM_003025	109.4	9.55	100
chr12	NM_018663	3100	102.97	46.96
chr5	NM_018034	74.47	6.92	100
chr7	NM_014690	78.72	13.84	100
chr19	ENST00000592491	387.77	15.57	100
chr3	NM_016329	181.37	14.86	100
chr11	NM_030771	2039.62	38.61	67.11
chr2	NM_017482	101.11	10.08	100
chr11	ENST00000530801	3100	412.54	46.96
chr16	ENST00000400751	432	29.35	100
chr6	NM_181782	60.88	6.66	100
chr1	NM_005529	63.54	11.3	100
chr3	NM_012235	65.81	6.08	100
chr5	NM_004134	326.68	16.05	100
chr11	NM_024741	162.58	8.35	100
chr4	NM_001166110	174.53	9.97	100
chr19	NM_006297	561.34	48.44	100
chr7	ENST00000403097	1134.59	43.41	100
chr12	NM_005895	1994.23	47.17	68.48
chr7	NM_181552	353.09	20.28	100
chr19	NM_014884	77.07	6.53	100
chrX	NM_023010	3100	197.81	46.96
chr9	NM_001912	1625.82	55.53	79.55
chr19	NM_198850	74.51	11.27	100
chr1	NM_003101	129.33	10.87	100
chr19	ENST00000222224	74.51	9.74	100
chr14	NM_015180	592.76	48.68	100
chr16	NM_016373	375.03	37.41	100
chr15	NM_001024736	590.32	12.33	100
chr19	NM_031897	120.31	14.35	100
chr1	NM_005839	264.28	6.65	100
chr22	NM_001145418	62.66	14	100
chr19	NM_145288	1449.79	47.15	87.07
chr6	NM_173561	63.52	11.79	100
chr4	ENST00000264501	315.41	23.33	100
chr1	NM_198545	56.12	6.67	100
chr7	NM_002452	1170.66	56.53	100
chr14	NM_006035	1435.21	20.76	87.95
chr19	NM_002034	219.28	18.45	100
chr1	NM_201630	94.37	12.64	100
chr1	NM_001166295	112.32	13.06	100
chr9	NM_000144	50.92	8.27	100
chr19	NM_199341	3100	383.84	46.96
chr19	NM_002516	69	8.17	100
chr6	NM_017519	860.08	32.5	100
chr9	NM_033160	81.65	9.22	100
chr22	ENST00000439835	1360.17	64.69	92.76
chr7	uc003ujp.1	408.46	15.03	100
chr16	NM_001099784	555.23	9.54	100
chr19	NM_015318	151.12	21.23	100
chr16	NM_017740	577.6	56.37	100
chr18	NM_005559	66.38	8.68	100
chr5	NM_015621	388.18	34.85	100
chr22	NM_182492	81.65	9.22	100
chr2	NM_002997	347.16	18.28	100
chr19	NM_015329	114.16	9.5	100
chr20	NM_019095	841.06	63.03	100
chr13	ENST00000305425	168.4	15.94	100
chr6	NM_001145777	67.91	10.5	100
chr2	NM_004834	1030.53	15.47	100
chr11	NM_033547	60.23	8.64	100
chr7	NM_005221	115.7	20.5	100
chr19	NM_145296	80.93	16.91	100
chr11	NM_014756	357.98	32.32	100
chr7	NM_001164462	81.65	7.69	100
chr10	NM_018518	51.32	2.99	100
chr4	NM_001080477	308.25	13.94	100
chr11	NM_005188	69.3	8.5	100
chr19	NM_002856	99.12	3.87	100
chr1	NM_015112	84.96	9.22	100
chr19	NM_004793	115.43	11.59	100
chr3	NM_017836	96.56	12.81	100
chrX	NM_019848	157.23	8.96	100
chr10	ENST00000368636	164.99	9.12	100
chr4	NM_018078	109.64	17.94	100
chr7	NM_019015	161.56	11.22	100
chr17	NM_031294	101.58	19.47	100
chr12	NM_001261412	209.89	13.12	100
chr19	NM_017721	325.97	16.91	100
chr3	NM_006219	89.01	7.69	100
chr17	NM_006546	390.31	20.59	100
chr9	NM_002493	95.2	8.91	100
chr4	NM_031372	2132.83	25.78	64.02
chrX	ENST00000376876	54.42	10.76	100
chr15	NM_001150	112.22	15.37	100
chr15	NM_153700	104.3	9.22	100
chr14	NM_025152	56.06	7.5	100
chr6	NM_002844	60.29	7.64	100
chr6	NM_005321	3100	131.92	46.96
chrX	NM_017856	254.36	29.21	100
chr17	NM_001113491	51.24	17.94	100
chr6	NM_015245	521.56	29.72	100
chr11	NM_003626	1145.85	90.19	100
chr1	NM_005227	56.25	9.15	100
chr22	NM_015380	72.81	8.09	100
chr1	NM_002885	99.76	21.52	100
chr18	ENST00000269216	101.9	6.35	100
chr1	ENST00000375541	203.64	18.96	100
chr10	NM_153034	120.31	15.37	100
chr1	NM_005095	209.03	9.39	100
chr4	ENST00000264345	75.61	12.81	100
chr3	NM_014160	124.44	15.37	100
chr1	uc001afw.2	277.62	15.08	100
chr11	NM_005117	168.56	21.14	100
chr22	NM_001894	396.95	15.16	100
chr19	NM_018174	115.94	10.08	100
chr18	ENST00000589539	62.79	8.18	100
chr10	NM_014753	130.99	6.65	100
chr11	NM_016578	70.3	15.4	100
chr3	uc010hfn.3	67.24	9.53	100
chr17	NM_001185077	3100	14.37	46.96
chr16	NM_001116	103.42	16.22	100
chr9	NM_173689	115.48	10.39	100
chr8	NM_152758	3100	115.25	46.96
chr18	NM_022840	76.58	7.72	100
chr11	NM_004630	1710	13.3	77.33
chr22	NM_001253845	647.28	48.17	100
chr1	NM_015203	106.15	7.45	100
chrX	ENST00000394616	538.87	29.72	100
chr18	ENST00000578503	266.24	28.19	100
chr6	uc003qia.1	197.06	15.67	100
chr17	NM_025248	74.51	9.22	100
chr6	NM_015021	294.6	15.83	100
chr2	NM_018571	79.91	11	100
chr12	NM_003394	112.22	15.37	100
chr12	NM_019854	94.28	14.35	100
chr11	NM_022772	834.12	15.16	100
chr8	NM_207332	634.15	33.64	100
chr13	NM_000123	104.28	9.39	100
chr11	NM_003626	86.71	8.33	100
chr8	NM_001009552	1242.89	27.53	100
chr17	NM_018128	182.09	8.04	100
chr2	NM_001083538	54.29	6.8	100
chr17	NM_001264573	427.7	9.08	100
chr1	NM_003292	59.81	6.4	100
chr4	NM_012224	135.02	19.47	100
chr10	NM_014904	762.34	39.97	100
chr1	NM_014697	126.06	21.01	100
chr7	NM_006080	140.91	16.39	100
chr14	NM_145165	135.23	11.57	100
chr12	NM_130466	115.64	10.76	100
chr11	NM_006435	2826.57	29.4	50.5
chr12	uc010scy.2	777.6	63.03	100
chr7	NM_025250	3100	43.73	46.96
chr17	NM_021079	3100	108	46.96
chr1	NM_006824	517.08	14.48	100
chr10	NM_001039844	96.56	10.76	100
chr11	NM_003320	344.1	30.75	100
chr15	ENST00000416172	922.2	7.94	100
chr2	NM_015252	54.42	11.27	100
chr17	NM_003170	2819.84	28.83	50.73
chr1	NM_000098	66.16	7.07	100
chr6	NM_015349	60.88	8.2	100
chr1	NM_005598	67.58	8.71	100
chr3	ENST00000423427	74.51	7.17	100
chr22	NM_001304808	74.47	8.39	100
chr19	NM_001626	255.98	10.32	100
chr8	NM_006540	212.89	21.52	100
chr11	NM_004055	50.49	7.86	100
chr14	ENST00000557151	152.7	9.79	100
chr3	NM_015028	85.22	12.81	100
chr11	NM_024631	243.69	12.2	100
chr9	NM_006648	2835.08	122.99	50.38
chr21	NM_013329	387.45	10.48	100
chr4	NM_014606	65.02	11.22	100
chr18	ENST00000383472	67.82	15.89	100
chr1	NM_018212	1588.46	21.66	80.4
chr3	NM_001777	187.4	13.01	100
chr11	NM_001377	116.71	7.78	100
chr2	NM_024545	158.76	6.79	100
chr14	ENST00000557413	66.51	8.71	100
chr17	NM_015083	317.69	16.89	100
chr10	NM_001301828	85.83	13.32	100
chr15	NM_001303236	67.6	14.86	100
chr3	NM_012260	80.11	8.18	100
chr19	NM_020650	143.84	14.06	100
chr10	NM_006997	298.29	34.84	100
chr2	NM_000465	59.12	8.9	100
chr19	NM_017550	490.36	21.91	100
chr3	NM_080927	62.4	5.11	100
chr1	NM_018188	158.97	12.12	100
chr9	NM_002957	190.66	23.57	100
chr3	NM_003707	863.22	28.76	100
chr4	NM_001109977	77.27	9.52	100
chr16	ENST00000543774	574.51	30.24	100
chr5	NM_006598	63.43	9.65	100
chr19	NM_000068	478.62	30.59	100
chrX	NM_005391	563.37	48.17	100
chr12	NM_018984	732.36	14.82	100
chr11	NM_006779	57.77	6.64	100
chr17	NM_015294	89.87	14.86	100
chr16	NM_006885	693.87	55.35	100
chr16	ENST00000537792	61.59	11.36	100
chr11	ENST00000524669	360.32	23.87	100
chr7	NM_032581	313.63	12.58	100
chr20	NM_003908	3100	26.95	46.96
chr1	NM_002651	102.04	16.4	100
chr12	NM_139015	1245.15	12.38	100
chr1	NM_015207	2372.75	100	58.91
chr19	NM_024729	3100	211.65	46.96
chr18	ENST00000585258	376.45	31.26	100
chr8	ENST00000521311	533.54	13.25	100
chr7	NM_014478	153.64	12.5	100
chr13	NM_003589	58.25	6.65	100
chr15	NM_002373	124.35	18.96	100
chr1	ENST00000527156	73.55	9.25	100
chr22	NM_014550	215.29	24.6	100
chr4	NM_145290	227.55	14.69	100
chrX	NM_016937	126.21	11.18	100
chr10	NM_006997	61.59	7.81	100
chr9	NM_004612	2630.61	49.75	54.49
chr3	ENST00000485866	54.42	10.25	100
chr16	ENST00000356010	3100	199.18	46.96
chr5	NM_001204199	68.62	6.3	100
chr21	NM_053277	102.24	11.5	100
chr18	NM_020148	494.71	30.75	100
chr14	NM_014977	394.3	20.23	100
chr9	NM_194252	93.07	14.86	100
chr18	NM_015277	181.14	11.49	100
chr11	NM_015012	194.53	21.85	100
chr3	NM_173543	74.51	10.76	100
chr5	NM_018937	114.45	21.52	100
chr17	NM_016602	81.21	12.3	100
chr9	ENST00000343053	3100	69.96	46.96
chr9	NM_022833	135.98	17.27	100
chr8	NM_001145095	77.49	7.53	100
chr17	NM_004853	76.63	10.88	100
chr1	NM_020190	411.25	13	100
chr2	NM_020184	62.59	12.3	100
chr1	NM_020443	106.08	10.76	100
chr17	NM_012138	1401.53	25.56	90.19
chr6	NM_001012455	60.88	11.27	100
chr19	NM_001405	75.76	15.89	100
chr17	NM_017728	74.51	8.2	100
chr4	NM_031956	77.98	7.28	100
chr12	ENST00000535236	510.09	17.96	100
chr6	NM_002131	3100	21.37	46.96
chr6	NM_003144	1034.81	17.67	100
chr20	NM_004358	655.72	66.62	100
chr9	NM_013443	81.32	8.8	100
chr17	NM_024017	911.39	13.52	100
chr2	NM_001101330	74.51	7.17	100
chr1	NM_001990	255.61	12.49	100
chr6	NM_005822	120.31	17.94	100
chr5	NM_001099271	70.88	9.74	100
chr1	NM_003607	56.41	8.56	100
chr17	NM_032932	157.71	12.92	100
chr9	NM_015033	830.8	57.91	100
chr12	NM_005690	63.02	6.22	100
chr7	NM_002851	1355.73	48.45	93.03
chr6	NM_005007	145.81	22.04	100
chr3	ENST00000446845	380.33	17.05	100
chr16	ENST00000381497	169.71	17.01	100
chrX	NM_001257231	326.02	16.28	100
chr5	NM_005732	67.58	8.71	100
chr11	NM_032223	75.67	6.65	100
chr3	NM_032806	54.42	10.76	100
chr4	NM_005255	79.71	10.97	100
chr20	NM_030877	2199.71	29.38	63.04
chr1	NM_005620	329.97	7.99	100
chr19	NM_016579	716.2	46.03	100
chr1	NM_144696	74.51	8.2	100
chrX	NM_007137	61.34	6.48	100
chr19	NM_175872	56.18	13.84	100
chr16	NM_001243650	124.88	9.04	100
chrX	ENST00000450092	1670.73	34.39	78.07
chr1	ENST00000426143	96	8.7	100
chr14	NM_005249	89.01	14.86	100
chr4	NM_018366	658.49	52.27	100
chrX	NM_003334	663.42	9.7	100
chr9	NM_000380	131.38	14.54	100
chr10	ENST00000355876	245.99	10.72	100
chr7	NM_014660	122.11	9.95	100
chr16	NM_014494	141.42	8.7	100
chr9	NM_001042590	920.19	59.45	100
chr2	NM_173545	67.58	10.76	100
chr16	NM_153813	260.94	18.96	100
chr6	ENST00000454762	672.91	17.6	100
chr17	NM_001158	74.42	11.11	100
chr15	NM_005657	77.27	11.23	100
chr14	NM_130469	1424.91	58.56	88.72
chr12	NM_020993	1395.83	62.04	90.76
chr7	NM_198285	147.12	16.4	100
chr13	NM_001730	396.5	19.1	100
chr12	ENST00000542785	150.96	16.4	100
chr17	NM_006311	238.6	13.4	100
chr1	ENST00000470986	52.4	11.79	100
chrX	NM_000292	74.51	7.17	100
chr8	NM_000445	3100	351.49	46.96
chr20	ENST00000217315	654.58	24.48	100
chr7	NM_020246	694.95	25.7	100
chr5	NM_020546	68.83	5.77	100
chr17	NM_138793	128.58	10.76	100
chr14	NM_145251	89.01	9.22	100
chr19	NM_015318	158.34	13.25	100
chr3	NM_138410	122.62	8.44	100
chr6	NM_002821	71.07	4.87	100
chr7	NM_001550	114.49	8.47	100
chr10	NM_153256	181.15	10	100
chr19	NM_014383	1014.94	46.6	100
chr17	NM_004589	295.51	17.65	100
chr12	NM_006836	56.04	8.9	100
chr11	ENST00000527009	1830.34	32	73.53
chr18	NM_004852	126.72	22.55	100
chr12	NM_005439	815.99	6.28	100
chr1	NM_052877	90.5	11.9	100
chr1	NM_020765	97.79	3.72	100
chr9	NM_032888	168.46	20.5	100
chr19	NM_001278599	78.35	8.33	100
chr3	NM_152531	84.95	14.86	100
chr16	NM_002613	50.5	7.35	100
chr9	NM_024077	147.92	13.31	100
chr18	NM_001168499	94.31	6.45	100
chr9	uc010mna.1	54.42	5.64	100
chr8	uc003xtv.1	105.96	12.3	100
chr17	ENST00000411510	1283.83	56.88	99.32
chr9	uc011mfa.1	1888.99	43.05	71.71
chr6	NM_004282	157.97	9.83	100
chr20	ENST00000610196	167.98	16.27	100
chr20	NM_007186	212.52	21.94	100
chr1	NM_001098722	188.3	12.97	100
chr19	ENST00000595047	175.54	8.47	100
chr7	uc003soj.3	229.48	14.07	100
chr21	NM_030582	2838.83	33.41	50.38
chr15	NM_138792	822.18	51.76	100
chr22	NM_001429	83.16	6.38	100
chr12	ENST00000549937	95.63	13.68	100
chr22	NM_152426	120.31	10.76	100
chr8	NM_023078	79.15	7.6	100
chr12	NM_007174	131.05	13.54	100
chr3	NM_018446	149.54	10.76	100
chr15	NM_017894	82.4	7.03	100
chr20	NM_020746	225.57	13.79	100
chr17	ENST00000576772	258.58	23.57	100
chr7	NM_002593	232.09	21.52	100
chr16	NM_015226	75.34	8.64	100
chr3	NM_002841	114.83	5.69	100
chr20	NM_006097	210.39	12.46	100
chr1	NM_207370	54.6	11.87	100
chr2	uc010faq.3	61.88	7.44	100
chr9	NM_006285	1217.79	36.9	100
chr8	ENST00000523388	120.86	7.92	100
chr6	NM_002224	126.55	12.52	100
chr7	NM_018264	163.2	14.86	100
chr5	NM_000356	3100	174.2	46.96
chr12	NM_002135	378.7	16.97	100
chr10	NM_018017	64.62	11.2	100
chr11	NM_002689	181.94	13.33	100
chr6	NM_006703	1664.02	56.55	78.29
chr1	NM_018240	93.11	13.76	100
chr19	ENST00000536459	102.14	14.35	100
chr14	NM_014844	86.8	10.8	100
chr17	uc002hqj.3	1187.43	48.5	100
chr3	NM_001947	268.91	15.81	100
chr15	NM_000057	54.16	9.74	100
chr4	NM_001024924	144.99	11.59	100
chr1	NM_001300952	95.24	13.08	100
chr8	NM_032450	87.52	12.81	100
chr20	NM_001282552	618.75	30.24	100
chr2	NM_013233	103.93	14.03	100
chr14	NM_012244	221.6	29.09	100
chr19	NM_013333	776.56	9.73	100
chr19	NM_018316	81.9	17.42	100
chr19	ENST00000461321	516.45	29.72	100
chr6	NM_031469	103.45	8.95	100
chr20	NM_020820	77.84	17.3	100
chr5	NM_001199383	470.85	27.16	100
chr14	ENST00000340892	89.01	7.69	100
chrX	NM_004429	50.76	4.99	100
chr5	NM_005219	970.23	15.06	100
chr6	NM_003958	212.99	9.96	100
chr1	ENST00000443756	83.12	12.3	100
chr17	NM_001080424	3100	75.4	46.96
chr11	NM_003156	552.83	49.71	100
chr1	NM_015013	3100	25.85	46.96
chr19	NM_005483	3100	41.3	46.96
chr12	NM_014770	58.9	12.3	100
chr5	NM_020117	79.15	9.27	100
chr19	NM_018028	61.6	6.25	100
chr17	NM_001678	278.42	34.34	100
chr16	NM_032039	1233.13	19.42	100
chr11	NM_020155	163.6	12.28	100
chrX	ENST00000438518	100.83	7.44	100
chr7	NM_001913	59.15	7.58	100
chr7	NM_020781	335.11	13.38	100
chr2	NM_003581	1200.88	58.94	100
chr17	NM_006640	472.46	6.66	100
chr8	uc003wwc.5	520.16	75.62	100
chr13	ENST00000543413	109.44	8.2	100
chr9	NM_005157	56.63	6.62	100
chr19	ENST00000457836	368.45	21.01	100
chr7	NM_005010	57.83	14.35	100
chr1	NM_001010867	121.87	14.56	100
chr1	NM_020524	191.91	10.24	100
chr19	NM_006630	101.05	8.16	100
chr2	NM_015131	651.7	14.33	100
chr11	ENST00000414370	85.82	14.29	100
chr10	NM_207371	68.77	6.81	100
chr20	NM_007186	95.76	4.3	100
chr1	NM_022111	667.37	40.48	100
chr22	NM_002972	383.9	12.04	100
chr22	NM_017590	770.83	26.3	100
chr18	NM_005637	550.37	23.26	100
chr1	NM_002596	603.43	30.24	100
chrX	NM_002578	154.47	20.5	100
chr19	ENST00000390658	475.45	9.72	100
chr17	NM_014853	282.3	34.34	100
chr8	uc003xko.1	51.63	6.41	100
chr11	NM_002572	165.87	6.47	100
chr7	NM_018059	944.95	53.81	100
chr9	NM_003127	505.6	38.7	100
chr16	NM_014353	60.52	11.26	100
chrX	NM_017666	122.46	7.39	100
chr14	NM_080867	451.26	22.37	100
chr11	NM_138378	120.31	10.76	100
chr21	ENST00000380620	81.65	8.2	100
chr19	NM_001128917	3100	33.93	46.96
chr1	NM_012168	244.55	32.8	100
chr7	ENST00000435861	104.73	12.3	100
chr19	NM_002730	216.98	8.02	100
chr1	NM_000478	134.35	8.5	100
chr6	NM_022553	120.93	7.59	100
chr3	NM_138815	54.42	6.15	100
chr19	ENST00000431846	3100	108.51	46.96
chr11	NM_006108	120.45	14.42	100
chr1	NM_053053	59.55	8.71	100
chr6	NM_006245	3079.92	26.76	47.46
chr19	NM_002850	302.75	5.83	100
chr2	ENST00000540518	64.73	5.27	100
chr3	NM_198490	807.19	54.32	100
chr7	NM_014149	128.58	9.74	100
chr17	NM_001033553	77.7	17.94	100
chr3	ENST00000411682	493.11	13.69	100
chr4	NM_002039	59.74	5.76	100
chr11	NM_005699	140.12	11.26	100
chr1	NM_005529	170.58	10.22	100
chr1	NM_004421	251.66	9.35	100
chr17	NM_078471	93.21	4.9	100
chr16	NM_020807	325.44	20.5	100
chr7	ENST00000415598	84.45	14.86	100
chr13	NM_001846	132.22	6.46	100
chr2	NM_031283	329.94	34	100
chr22	NM_001145206	50.52	6.67	100
chr17	NM_012138	3100	52.19	46.96
chr3	NM_019555	77.86	8.71	100
chr1	NM_003443	474.14	16.48	100
chr6	NM_002701	3100	14.71	46.96
chr1	NM_016343	280.3	14.37	100
chr8	ENST00000303045	96.56	8.2	100
chr17	NM_024297	635.53	27.06	100
chr6	NM_003194	152.46	11.25	100
chr9	NM_182487	54.37	10.5	100
chr10	NM_004808	129.13	14.44	100
chr19	NM_138774	70.86	6.51	100
chr7	ENST00000427217	52.76	6.99	100
chr4	NM_014933	887.16	33.72	100
chr10	NM_004281	618.03	10.31	100
chr7	NM_015570	149.34	8	100
chr10	NM_000917	241.84	13.45	100
chr17	NM_030802	167.27	13.75	100
chrX	NM_004484	196.01	23.06	100
chr10	uc001kuw.3	63.49	5.98	100
chr7	ENST00000455076	203.67	25.62	100
chr11	NM_174902	60.88	11.79	100
chrX	NM_018476	1311.03	19.16	97.07
chr6	uc011dwn.2	58.06	12.83	100
chr12	ENST00000542174	975.88	75.36	100
chr1	NM_001748	160.95	24.75	100
chr9	NM_001912	1235.24	29.88	100
chr9	NM_153695	103.92	12.01	100
chr6	NM_004999	792.91	28.43	100
chr1	NM_001856	74.51	8.2	100
chr5	NM_006598	466.49	50.22	100
chr22	NM_152243	339.44	20.33	100
chr19	NM_024729	3100	121.97	46.96
chr14	NM_007361	81.65	13.32	100
chr16	ENST00000540986	181.3	20.5	100
chr11	NM_032725	125.79	8.55	100
chr1	NM_002596	75.22	11.07	100
chr20	NM_021202	234.34	24.34	100
chr19	NM_024323	63.46	9.74	100
chr13	NM_014252	385.74	35.87	100
chr7	NM_001282788	194.86	13.19	100
chr19	NM_000234	1192.48	42.37	100
chr5	ENST00000303270	1605.02	20.72	80.01
chrX	NM_005676	528.18	35.22	100
chr5	NM_002890	82.74	10.24	100
chr2	NM_022894	515.75	41.94	100
chr22	NM_003325	53.75	5.34	100
chr22	NM_015094	284.22	15.89	100
chr9	NM_015186	138.75	11.7	100
chr6	NM_001527	120.11	4.08	100
chr2	NM_031902	113.01	16.91	100
chr4	NM_012118	88.71	6.54	100
chr22	ENST00000262608	947.46	11.42	100
chrX	ENST00000316310	135.31	11.6	100
chr15	NM_014272	251.34	22.82	100
chr9	ENST00000373865	235.57	17.42	100
chr7	NM_182924	113.33	16.4	100
chr21	NM_000484	377.7	7.23	100
chr1	NM_015911	461.78	28.7	100
chr15	NM_012170	1264.91	30.6	100
chr7	ENST00000445322	390.81	27.16	100
chr22	NM_001098270	116.04	11.79	100
chrY	NM_002414	103.34	14.69	100
chr15	ENST00000359440	89.01	8.2	100
chr1	NM_182976	83.62	6.67	100
chr10	NM_004897	1701.06	95.83	77.44
chr16	ENST00000397412	1068.83	33.22	100
chr8	NM_015850	2198.27	30.83	63.06
chr8	NM_001135674	106.38	10.1	100
chr16	NM_014615	1632.31	34.95	79.4
chr11	NM_016142	161.17	10.85	100
chr7	ENST00000472195	50.68	9.22	100
chr9	NM_004560	181.35	13.55	100
chr1	NM_030920	1255.82	14.93	100
chr7	NM_001080453	474.05	15.59	100
chr4	NM_001115007	367.96	34.65	100
chr20	NM_001719	148.74	14.71	100
chr1	NM_018948	256.32	23.06	100
chr6	uc003nwy.1	57.79	8.2	100
chr17	NM_015134	3100	44.21	46.96
chr17	NM_207386	109.01	15.73	100
chr17	ENST00000447669	55.09	16.4	100
chr13	NM_023011	52.98	6.34	100
chr5	NM_033274	91.5	8.75	100
chr12	ENST00000538582	172.21	18.45	100
chr1	NM_022356	274.36	13.93	100
chr19	NM_181846	141.22	22.55	100
chr10	NM_014976	1244.98	20.94	100
chr4	NM_018983	159.56	5.98	100
chr11	NM_004041	2341.45	124.02	59.83
chr18	uc031rih.1	1172.5	50.24	100
chr21	NM_198693	60.2	14.35	100
chr15	NM_006011	118.36	16.91	100
chr16	NM_031885	78.89	12.81	100
chrX	NM_001005332	268.62	16.5	100
chr10	NM_016341	81.65	10.25	100
chr9	NM_003798	68.45	12.81	100
chr6	NM_021922	535.04	30.86	100
chr8	NM_003506	56.83	11.26	100
chrX	NM_003639	278.59	25.62	100
chr6	NM_003181	3100	29.28	46.96
chr4	NM_152400	1532.61	133.75	82.45
chr11	NM_139075	120.31	14.35	100
chr21	NM_003024	1613.55	55.46	79.83
chr13	NM_006646	52.2	9.22	100
chrX	NM_024332	268.19	16.58	100
chr3	NM_003875	514.11	29.73	100
chr16	NM_017736	99.05	12.22	100
chr10	NM_018237	74.36	4.67	100
chr12	NM_032840	96.18	12.3	100
chr10	NM_018330	64.27	11.27	100
chrX	NM_005089	3100	184.49	46.96
chr15	NM_004727	3100	228.05	46.96
chr3	NM_182909	65.87	8.74	100
chr9	NM_020702	119.97	13.09	100
chr14	NM_003239	89.01	9.74	100
chr1	NM_007274	132.6	11.89	100
chr1	NM_014676	194.92	9.8	100
chr22	NM_014678	86.58	11.72	100
chr17	NM_015167	158.82	11.19	100
chr20	NM_002827	234.43	14.17	100
chr19	ENST00000599704	269.31	27.67	100
chr11	ENST00000544750	732.05	60.98	100
chr2	NM_004525	96.56	8.2	100
chr9	NM_002957	90.31	9.02	100
chr19	NM_004843	95.82	13.32	100
chr11	ENST00000528737	1147.14	79.4	100
chr1	NM_032996	168.73	21.52	100
chr14	NM_001145	54.92	10.25	100
chr10	NM_014976	1724.5	43.18	77.4
chr12	NM_001080825	153.04	19.47	100
chr12	NM_001731	750.77	10.01	100
chr8	NM_018688	231.11	15.21	100
chr4	ENST00000327122	1797.23	36.47	74.57
chr19	NM_000435	747.42	59.45	100
chr8	NM_001256763	157.75	14.02	100
chr1	NM_173156	1980.72	24.06	68.64
chr7	NM_002889	160.13	13.64	100
chr17	NM_000430	419.75	26.59	100
chr17	NM_001304273	103.5	16.01	100
chr4	NM_012224	67.58	7.17	100
chr17	NM_001199417	409.06	31.48	100
chr14	NM_003300	64.37	10.3	100
chr1	NM_207334	113.99	14.35	100
chr17	ENST00000582955	139.79	12.16	100
chr17	NM_001124758	189.01	22.04	100
chr2	NM_177983	3100	62.15	46.96
chr17	NM_199262	654.49	33.66	100
chr16	NM_000086	173.19	17.42	100
chr5	NM_174889	699.41	43.25	100
chr1	NM_004559	3100	18.5	46.96
chr5	ENST00000508301	271.16	15.15	100
chr1	NM_020631	93.48	14.09	100
chr19	NM_007040	3100	140.78	46.96
chr9	NM_144653	171.15	19.43	100
chr5	NM_000439	54.96	4.32	100
chr16	NM_014494	1528.95	24.71	82.56
chr10	NM_001284274	179.66	25.11	100
chr17	NM_002756	85.26	8.22	100
chr7	NM_032415	178.59	22.75	100
chr19	NM_015329	607.29	54.32	100
chr9	ENST00000372301	3100	62.18	46.96
chr16	NM_032271	2160.03	40.38	63.64
chr1	NM_152280	92.65	16.4	100
chr19	NM_139159	254.06	19.97	100
chr15	NM_007223	95.97	13.57	100
chrX	NM_004463	2924.67	25.85	49.1
chr22	NM_017590	111.89	5.93	100
chr10	NM_014767	74.1	13.32	100
chr1	uc001fyy.1	121.8	10	100
chr17	NM_018289	412.06	16.62	100
chr7	NM_001135914	114.15	21.01	100
chr9	NM_032843	96.56	8.2	100
chr7	NM_001004351	66.71	9.21	100
chr7	NM_022740	76.97	8.56	100
chr19	NM_032430	64.83	10.25	100
chr12	NM_032369	251.43	32.8	100
chr19	NM_023008	1295.16	59.7	98.65
chr10	ENST00000373382	721.15	70.72	100
chr13	NM_023011	1187.64	35.54	100
chr7	NM_031449	91.3	11.27	100
chr12	NM_005653	123.03	11.92	100
chr20	NM_007186	212.99	15.47	100
chr15	NM_001164465	81.65	9.22	100
chr17	ENST00000579921	60.88	8.2	100
chr11	NM_006458	123.13	16.4	100
chr16	NM_030941	59.37	9.04	100
chr13	NM_003749	3100	85.45	46.96
chrX	NM_012084	52.46	10.25	100
chr15	NM_005477	435.84	24.6	100
chr10	NM_014915	70.46	6.04	100
chr19	NM_004335	145.58	19.99	100
chr9	NM_018946	2009.89	71.45	67.74
chr1	NM_001297713	60.88	6.15	100
chr1	NM_004799	91.5	14.35	100
chr17	NM_002861	192.29	12.23	100
chr19	NM_144564	185.43	9.64	100
chr1	NM_018202	90.75	9	100
chr11	NM_005146	3100	148.31	46.96
chr2	NM_012290	506.15	19.52	100
chr12	NM_018656	52.9	5.68	100
chr10	NM_003750	3100	63.47	46.96
chr7	ENST00000222990	180.97	27.67	100
chr1	NM_015017	314.21	32.41	100
chr19	NM_138353	138.9	6.01	100
chr3	ENST00000396755	481.82	50.22	100
chr20	NM_007219	1749.22	48.71	76.04
chr6	NM_173674	50.97	4.46	100
chr13	NM_007249	107.54	10.5	100
chr19	ENST00000558877	113.88	6.35	100
chr4	ENST00000330055	1879.16	42.53	72.11
chr11	ENST00000529866	58.02	9.19	100
chr12	NM_017641	159.8	20.54	100
chr3	NM_207351	322.26	14.55	100
chr17	NM_020899	1637.18	28.62	79.29
chr11	NM_014333	200.08	23.57	100
chr3	NM_016306	263.76	16.35	100
chr2	NM_015488	54.42	5.64	100
chr3	ENST00000434744	146.55	16.18	100
chr2	NM_033394	288.17	33.01	100
chr12	NM_002108	81.65	7.17	100
chr20	NM_006534	116.66	19.47	100
chr2	NM_017759	64.95	12.62	100
chr2	ENST00000449864	338.8	38.86	100
chr11	NM_005933	203.87	16.46	100
chr19	NM_014963	937.19	70.72	100
chr19	NM_052848	816.96	39.46	100
chr17	NM_174887	103.82	14.53	100
chr15	NM_004255	1676.96	40.28	78.05
chr5	NM_001142476	473.01	20.82	100
chr16	NM_014647	51.62	6.07	100
chr12	NM_004984	207.62	17.42	100
chr21	NM_003024	70.46	12.63	100
chr19	NM_001278661	59.57	9.63	100
chr14	ENST00000453495	115.39	16.91	100
chr22	NM_033517	659.76	31.26	100
chr4	NM_153717	61.73	13.32	100
chr16	ENST00000561928	606.41	16.02	100
chrX	ENST00000448477	97.02	13.84	100
chr9	NM_032552	59.62	10	100
chr4	NM_003703	370.44	26.18	100
chr19	NM_001410	227	12.81	100
chr5	NM_005990	52.38	11.27	100
chr14	NM_001308147	112.11	23.57	100
chr2	ENST00000390013	213.66	17.42	100
chr1	NM_014448	54.42	7.69	100
chr2	NM_016030	720.38	26.98	100
chr8	NM_001080431	405.81	39.97	100
chr19	NM_005370	520.31	24.87	100
chr2	NM_015282	103.45	11.27	100
chr16	NM_002094	353.93	7.6	100
chr5	NM_017747	95.81	6.38	100
chr8	NM_017780	80.88	9.18	100
chrX	NM_006875	211.05	11.35	100
chr11	ENST00000524466	261.9	17.94	100
chr2	NM_017877	549.78	26.3	100
chr2	NM_004438	84.32	10.09	100
chr2	NM_013450	365.75	22.04	100
chr17	NM_001454	74.51	8.71	100
chr19	uc002med.1	116.66	21.52	100
chr12	NM_178039	357.57	13.6	100
chr17	ENST00000583738	112.22	10.25	100
chr19	NM_015321	100.45	13.84	100
chr10	ENST00000355876	52.07	5.73	100
chr8	NM_032450	252.61	20.5	100
chr8	NM_004745	60.88	6.15	100
chr16	NM_007285	281.5	14.72	100
chr6	NM_020340	70.44	10.76	100
chr6	NM_006661	112.22	9.22	100
chr21	NM_022115	89.01	14.86	100
chr9	NM_003070	417.53	37.92	100
chr15	NM_006122	68.99	12.81	100
chr22	NM_182492	52.47	10.25	100
chr9	NM_015447	819.35	8.98	100
chr8	ENST00000518496	141.56	19.99	100
chr11	NM_012296	132.96	21.29	100
chr11	NM_207343	157.2	9.13	100
chr6	ENST00000491191	542.58	38.95	100
chr19	NM_014963	1118.36	45.61	100
chr17	NM_005964	1186.11	13.12	100
chr8	NM_052924	95.59	15.37	100
chr16	NM_001126107	54.42	7.17	100
chr1	NM_006589	274.34	11.71	100
chr16	NM_013275	3100	34.33	46.96
chr2	ENST00000409641	114.29	10.48	100
chr11	NM_001288722	101.98	17.94	100
chr1	NM_001040709	214.39	29.72	100
chr2	NM_152390	128.58	10.25	100
chr8	NM_000837	1038.4	17.08	100
chrX	NM_005088	3100	166.89	46.96
chr19	NM_000156	204.18	21.52	100
chr15	NM_005545	59.82	11.27	100
chr9	NM_015354	1463.26	32.74	86.33
chr4	NM_001151	298.86	20.14	100
chr8	NM_015117	235.33	24.38	100
chr1	NM_020997	75.49	9.6	100
chr5	ENST00000515326	262.37	25.99	100
chr16	NM_001256829	150.67	11.47	100
chr7	NM_001037165	662.78	22.11	100
chr15	NM_003246	215.92	13.39	100
chr1	NM_001301011	82.76	11.23	100
chr3	NM_004068	191.27	6.08	100
chr15	ENST00000354678	65.23	7.6	100
chrX	NM_018094	217.88	10.82	100
chr1	NM_031844	3100	364.96	46.96
chr16	ENST00000564189	778.07	20.77	100
chr8	NM_004318	67.48	5.58	100
chr20	NM_000961	79.91	14.35	100
chr6	ENST00000356530	2469.61	8.92	56.45
chr7	NM_003364	270.47	23.91	100
chr12	NM_058169	101.2	17.94	100
chrX	NM_014710	51.35	11.27	100
chr7	NM_003852	2245.38	42.44	62
chr1	NM_004437	229.06	22.04	100
chr11	ENST00000537656	117.21	8.15	100
chr6	NM_032784	71.9	11.41	100
chr10	NM_001198525	271.76	24.6	100
chr2	ENST00000450023	71.88	8.6	100
chr11	ENST00000529768	488.48	24.27	100
chr12	ENST00000541657	256.98	12.42	100
chr7	NM_033224	2156.99	14.29	63.47
chr6	NM_001135575	194.73	24.6	100
chr19	ENST00000590550	3100	50.66	46.96
chr17	NM_138387	3111.02	35.2	100
chr1	NM_001305043	131.63	13.21	100
chrX	NM_001448	3100	33.39	46.96
chr20	NM_032221	3100	42.01	46.96
chr7	NM_002736	67.58	7.69	100
chr6	NM_022047	54.33	7.69	100
chr6	NM_001270508	64.4	11.79	100
chr11	NM_022003	72.29	14.35	100
chr2	NM_004161	2792.12	76.88	51.53
chr22	NM_014634	168.35	21.52	100
chr3	NM_003074	65.88	4.65	100
chr12	NM_005653	112.64	7.84	100
chr2	NM_004305	52.29	8.18	100
chr8	NM_138367	107.19	15.37	100
chr8	ENST00000520307	54.42	9.22	100
chr22	NM_013365	1020.9	41	100
chr16	NM_001130012	3100	354.63	46.96
chr14	NM_021003	714.96	20.77	100
chr11	NM_003105	83.81	16.5	100
chr16	NM_015069	3100	24.29	46.96
chr11	NM_006244	128.58	18.45	100
chr12	NM_033114	150.36	11.42	100
chr7	NM_004444	1250.04	66.83	100
chr13	NM_001846	275.03	11.08	100
chr5	NM_002587	1235.3	68.16	100
chr1	NM_145214	721.3	36.94	100
chr3	NM_014079	75.67	10	100
chr20	NM_153638	886.34	44.85	100
chr7	NM_001195220	338.05	28.19	100
chr1	NM_183062	67.58	7.69	100
chr3	NM_022072	89.01	7.69	100
chr1	NM_004565	404.82	16.45	100
chr22	NM_152906	89.01	10.25	100
chr20	NM_006892	1758.58	15.09	75.93
chr16	NM_018052	84.61	15.42	100
chr19	NM_020719	307.39	25	100
chr5	NM_012343	121.14	13.32	100
chr16	ENST00000563137	3100	81.34	46.96
chr12	ENST00000546878	782.27	48.86	100
chr8	NM_004095	1027.38	11.4	100
chr16	NM_144604	1369.33	21.47	92.26
chr22	NM_032045	408.5	42.53	100
chr6	NM_006238	617.15	57.4	100
chrX	NM_001654	173.84	12.22	100
chr2	NM_001031716	87.09	10.25	100
chr5	NM_001040446	108.46	13.06	100
chr6	NM_001199237	184.3	10.68	100
chr4	ENST00000355072	97.94	7.37	100
chr2	NM_000122	77.9	10.82	100
chr6	NM_012259	867.28	47.66	100
chr2	NM_003128	430.75	5.6	100
chr12	NM_002355	229.29	11.58	100
chr16	ENST00000345988	3100	27.36	46.96
chr5	NM_020928	980.71	68.16	100
chr7	NM_001080495	212.94	11.06	100
chr12	NM_001248003	482.92	41.51	100
chr19	NM_024710	1575.3	103.95	80.93
chr19	NM_001039887	151.73	16.37	100
chr6	NM_000255	63.23	8.68	100
chr17	NM_138570	81.65	10.25	100
chr5	NM_002154	79.09	7.71	100
chr11	NM_152316	67.58	12.3	100
chr19	NM_001379	915.68	33.93	100
chr19	NM_005968	507.88	6.35	100
chr4	ENST00000382788	531.99	42.02	100
chr9	NM_000093	130.97	14.28	100
chr12	uc001ubf.2	82.62	7.82	100
chr16	NM_005950	100.26	8.92	100
chr5	NM_018934	181.37	13.32	100
chr11	ENST00000533404	128.58	13.32	100
chr16	NM_003119	423.63	29.02	100
chr10	NM_198148	60.88	7.17	100
chr16	NM_014494	677.46	15.89	100
chr1	ENST00000376838	224.73	9.42	100
chr8	NM_014629	157.23	31.26	100
chr17	NM_006852	103.5	7.62	100
chr10	NM_020397	355.53	41.51	100
chr17	NM_006311	88.43	5.23	100
chr19	ENST00000590756	161.23	25.62	100
chr12	NM_016319	91.61	6	100
chr12	ENST00000538698	3100	27.67	46.96
chr1	NM_178229	99.92	7.14	100
chr14	NM_014990	50.82	10.76	100
chr1	NM_000254	69.66	7.61	100
chrX	ENST00000375340	265.12	7.12	100
chr15	NM_004727	146.59	18.78	100
chrX	ENST00000355725	59.31	12.4	100
chr4	NM_000320	147.25	15	100
chr19	NM_004943	141.79	8.38	100
chr9	NM_032809	67.58	8.2	100
chr2	NM_007023	96.56	8.2	100
chr16	NM_001134473	93.04	19.47	100
chr9	NM_024896	86.04	9.47	100
chr9	NM_000093	163.28	19.99	100
chr1	NM_004326	77.44	7.37	100
chr17	NM_022066	521.65	11.9	100
chr19	NM_000540	112.22	11.27	100
chr17	NM_020954	308.57	32.8	100
chr3	NM_006354	102.7	7.91	100
chr20	NM_001853	125.49	18.45	100
chr7	NM_001146210	308.01	13.18	100
chr19	NM_019108	155.97	7.83	100
chr19	ENST00000589171	136.15	4.85	100
chr7	ENST00000541194	3100	12.31	46.96
chr20	NM_178026	90.26	7.14	100
chr5	NM_017755	3100	88.07	46.96
chr4	NM_005882	776.29	39.49	100
chr11	NM_033036	56.62	8.44	100
chr1	NM_012102	145.8	9.86	100
chr12	NM_001145199	1933.57	39.92	70.33
chr6	NM_003514	3100	19.26	46.96
chr6	NM_206539	54.42	10.76	100
chr22	NM_007032	505.6	29.55	100
chr20	NM_021156	216.71	16.82	100
chr17	NM_006612	187.79	6.99	100
chr16	NM_001193389	110.44	15.53	100
chr4	NM_133330	110.29	5.97	100
chr1	uc009vze.1	285.43	36.39	100
chr6	NM_022113	104.93	15.24	100
chr19	NM_001080401	60.88	8.71	100
chrX	NM_016542	59.73	9.13	100
chr20	NM_003091	151.43	11.22	100
chr3	NM_005578	79.39	6.92	100
chr12	NM_002560	67.58	10.76	100
chr9	NM_014580	309.73	23.84	100
chr1	NM_012236	67.58	6.66	100
chr8	NM_003844	69.53	6.44	100
chr5	NM_014666	3100	181.99	46.96
chr16	NM_012410	51.26	6.13	100
chr13	NM_024979	120.31	10.25	100
chr11	NM_014824	269.31	19.47	100
chr5	NM_015183	777.36	37.68	100
chr12	NM_139241	81.32	9.52	100
chr13	NM_138444	55.66	11.11	100
chr9	uc011lqu.1	121.82	10.25	100
chr1	uc001cma.1	82.83	8.17	100
chr19	NM_024729	248.97	16.91	100
chr19	NM_013333	2126.18	13.33	64.31
chr7	NM_001128636	256.63	37.41	100
chr6	NM_052831	155.56	15.93	100
chr9	NM_005157	330.19	18.17	100
chr19	ENST00000470402	679.3	49.71	100
chr22	NM_007229	68.17	8.23	100
chr1	NM_012236	99.94	14.58	100
chr9	NM_006334	94.13	11.93	100
chr17	NM_020954	323.79	43.05	100
chr3	NM_001168331	80.98	10.1	100
chr2	NM_004807	572.21	7.57	100
chrX	NM_015691	105.19	17.42	100
chr13	NM_006646	92.18	10.35	100
chr17	NM_016001	741.15	20.04	100
chr3	ENST00000411591	146.15	8.62	100
chr16	NM_014714	52.15	12.81	100
chr7	NM_031903	163.81	8.61	100
chr14	NM_015859	199.17	12.14	100
chr6	ENST00000535231	112.22	12.3	100
chr19	NM_001012643	796.47	35.87	100
chr12	NM_001034173	78.63	13.5	100
chr3	NM_014869	66	6.85	100
chr15	NM_004748	112.22	13.84	100
chr1	NM_013441	1308.43	87.63	97.29
chr1	NM_001136265	361.88	41	100
chr19	NM_001712	128.58	9.74	100
chr17	NM_003971	219.28	20.5	100
chr16	NM_004204	427.53	16.43	100
chr1	NM_020451	863.43	13.11	100
chr22	NM_015374	81.65	11.79	100
chr6	NM_006772	624.56	25.88	100
chr22	NM_031937	148.69	16.4	100
chr8	NM_018002	324.15	13.41	100
chr19	NM_002088	129.54	11.11	100
chr3	NM_133631	191.26	10.29	100
chr5	NM_032420	190.72	16.91	100
chr20	ENST00000373222	69.86	10.27	100
chr16	ENST00000566073	424.38	18.09	100
chr17	NM_004703	139.27	8.42	100
chr14	NM_152443	74.51	10.76	100
chr12	ENST00000539951	60.02	5.98	100
chr17	NM_005899	158.05	9.01	100
chr9	NM_178448	1084.49	35	100
chr3	NM_005578	383	24.8	100
chr6	ENST00000359193	3100	14.62	46.96
chr3	NM_014869	286.46	9.8	100
chr2	NM_194250	54.42	6.15	100
chr11	NM_138972	56.19	8.24	100
chr9	NM_005476	131.85	21.01	100
chr5	NM_004355	185.89	25.62	100
chr5	NM_001999	109.47	9.29	100
chr17	NM_016185	976.45	13.15	100
chr15	NM_004998	95.44	11.79	100
chr14	NM_015072	76.58	10.69	100
chr12	NM_018279	132.9	17.42	100
chr10	NM_004747	175.44	9.01	100
chr1	NM_006990	444.43	13.72	100
chr14	NM_006035	340.68	10.3	100
chr11	NM_016147	330.37	8.38	100
chr9	NM_032888	368.4	26.32	100
chr4	NM_001301071	107.57	12.81	100
chr22	NM_024821	143.35	9.19	100
chr7	NM_004769	235.31	15	100
chr4	NM_001042424	251.6	19.58	100
chr19	NM_020695	2019.84	30.13	67.64
chr14	NM_004986	147.54	7.56	100
chr19	ENST00000589350	100.7	10.25	100
chr9	NM_030767	219.7	26.03	100
chr22	NM_021115	123.08	17.94	100
chr22	ENST00000399824	3100	263.92	46.96
chr2	NM_003162	591.07	47.66	100
chr22	NM_001082578	3100	191.41	46.96
chr1	NM_025207	504.65	20.52	100
chrX	NM_024528	102.85	15.89	100
chr2	NM_002299	58.82	8.05	100
chr17	NM_005486	79.25	4.87	100
chr18	NM_022068	67.58	12.81	100
chr1	NM_002107	75.31	8.81	100
chr16	NM_016212	54.42	6.15	100
chr19	NM_006145	2704.4	43.48	53.42
chr16	NM_138414	156.35	19.47	100
chr3	NM_015184	318.76	24.5	100
chr21	NM_182832	190.31	16.93	100
chr12	NM_003153	706.14	22.95	100
chr1	NM_052843	60.69	13.81	100
chr20	NM_031483	103.57	6.02	100
chr16	NM_014298	643.04	14.23	100
chrX	ENST00000379697	55.02	8.46	100
chr16	NM_021098	486.31	24.09	100
chr10	NM_006434	318.99	24.8	100
chr6	NM_000904	119.8	9.51	100
chr9	NM_000093	81.87	8.21	100
chr3	NM_175888	66.8	12.81	100
chr17	NM_006640	3100	10.65	46.96
chr1	NM_014654	197.92	15.94	100
chr19	NM_013403	2449.34	31.32	57.14
chr14	ENST00000397276	3100	25.33	46.96
chr1	NM_000302	65.32	6.87	100
chr1	NM_177402	74.47	8.08	100
chr19	NM_001136507	81.65	7.69	100
chr10	NM_198148	60.88	10.25	100
chr4	NM_006874	62.86	12.2	100
chr12	NM_001109662	127.69	19.52	100
chr1	NM_002074	3100	55.94	46.96
chr2	NM_138394	998.51	25.91	100
chr7	NM_001278559	3100	186.67	46.96
chr4	NM_021871	433.13	24.09	100
chr11	NM_002335	237.38	13.94	100
chr9	ENST00000495708	101.66	17.94	100
chr16	NM_015226	133.3	19.99	100
chr20	NM_018209	859.63	15.26	100
chr9	NM_022779	66.89	11.48	100
chr2	NM_001349	1183.07	21.94	100
chr1	NM_001291496	67.58	7.17	100
chr5	NM_017747	55.37	6.33	100
chr20	NM_020820	95.49	6.15	100
chrX	NM_006649	68.58	7.23	100
chr17	ENST00000574422	79.33	9.09	100
chr1	NM_003607	60.88	7.69	100
chr1	NM_015640	3100	15.27	46.96
chr20	NM_004587	3100	89.19	46.96
chr3	NM_014616	193.86	10.86	100
chr17	ENST00000577466	1284.96	55	99.25
chr18	NM_001080467	81.65	9.22	100
chr5	NM_014829	136.71	10.74	100
chr19	NM_001985	451.82	27.74	100
chr20	NM_006462	53.21	8.45	100
chr7	uc003uze.2	320.13	20.96	100
chr11	ENST00000538404	352.14	7.29	100
chr6	uc003puj.1	142.05	20.5	100
chr1	NM_006015	146.38	3.9	100
chr6	ENST00000526087	54.42	8.71	100
chr20	NM_020820	700.15	10.89	100
chr5	NM_018989	78.74	7.12	100
chr15	NM_020214	60.37	7.85	100
chr19	NM_024729	1206.16	49.59	100
chr16	NM_003869	262.71	12.43	100
chr16	NM_021098	92.6	13.32	100
chr1	ENST00000455133	62.11	11.27	100
chr7	NM_017802	168.75	16.03	100
chr11	NM_005231	158.73	8.48	100
chr20	NM_003818	707.67	59.96	100
chr19	NM_014501	3100	82.86	46.96
chr19	NM_030662	3100	68.99	46.96
chr8	ENST00000265713	159.77	8.82	100
chr21	NM_018963	124.29	7.75	100
chr6	uc010juw.2	1801.54	22.46	74.37
chr4	NM_002337	3100	154.37	46.96
chr5	NM_032412	335.52	23.75	100
chrX	NM_004992	561.74	20.52	100
chr1	uc021owa.1	312.44	5.67	100
chr20	NM_016649	315.44	30	100
chr14	NM_001271507	411.88	23.57	100
chr11	uc009yre.3	920.96	27.21	100
chr3	NM_001039111	146.62	13.95	100
chr16	NM_001520	489.24	12.88	100
chr17	NM_144683	261.58	22.11	100
chr20	NM_016436	158.12	22.55	100
chr12	NM_147190	1528.67	37.83	82.51
chr5	NM_014829	2275.26	19.88	61.25
chr16	NM_018455	90.24	5.81	100
chr12	NM_001273	3100	47.01	46.96
chr17	NM_030665	278.11	25.97	100
chr7	ENST00000429625	705.1	29.69	100
chr2	NM_015341	57.36	6.22	100
chr21	ENST00000291688	78.41	10.62	100
chr11	NM_003942	175.07	18.96	100
chr3	NM_015028	80.47	15.89	100
chr13	NM_020456	346.88	43.56	100
chr1	NM_020131	178.76	20.05	100
chr19	NM_005498	69.92	6.85	100
chr8	NM_004430	87.13	16.95	100
chr6	NM_014320	3100	73.18	46.96
chr12	NM_016238	590.94	37.02	100
chr22	NM_001253845	288.86	28.7	100
chr20	NM_052951	147.83	10.08	100
chr20	NM_006899	447.5	9.61	100
chr17	ENST00000571058	132.82	15.48	100
chr10	NM_018058	134.25	17.94	100
chr16	NM_018992	104.3	13.84	100
chr12	NM_032918	89.01	9.22	100
chr12	NM_002273	3100	15.87	46.96
chr7	NM_173680	358.33	42.02	100
chr3	ENST00000383703	1756.13	69.18	76.07
chr2	NM_003648	56.99	10.76	100
chr5	NM_017411	291.54	25	100
chr10	NM_002860	54.4	8.33	100
chrX	NM_000116	60.88	7.69	100
chr8	NM_001282478	57.67	8.2	100
chr22	NM_032608	343.67	22.55	100
chr2	ENST00000410095	84.29	14.35	100
chr13	NM_032116	96.56	9.74	100
chr7	NM_001518	54.51	4.77	100
chr3	NM_032898	190.19	17.14	100
chr11	NM_002394	255.03	15.14	100
chr9	NM_001172415	231.34	7.27	100
chr21	NM_005049	154.11	9.29	100
chr22	NM_152299	1355.16	31.58	93.1
chr17	NM_005852	225.24	14.79	100
chr3	NM_015720	363.54	25.62	100
chr2	NM_015425	182.1	13.37	100
chr22	NM_001886	172.21	15.37	100
chr6	ENST00000479339	379.48	23.46	100
chr17	NM_139280	210.54	15.61	100
chr1	NM_012421	1564	91.32	81.21
chr2	NM_025000	69.73	14	100
chr10	NM_001010924	111.6	8.57	100
chr19	NM_133475	215	22.04	100
chr17	NM_020889	288.32	8.51	100
chr2	ENST00000521871	53.23	9.74	100
chrX	NM_005647	151.82	13.6	100
chr3	NM_012234	350.19	23.2	100
chr5	NM_005921	770.29	33	100
chr19	NM_001042724	857.36	14.56	100
chr9	NM_000093	447.7	52.27	100
chr3	NM_022488	165.95	13.86	100
chr21	NM_018669	207.29	24.4	100
chr15	NM_002654	108.1	7.2	100
chr11	NM_033036	171.87	22.55	100
chr14	NM_020715	305.88	30.75	100
chr1	NM_014874	90.92	9.83	100
chr12	NM_016238	51.97	6.74	100
chr2	NM_020909	364.74	15.77	100
chr10	NM_014661	80.83	9.03	100
chr19	NM_005883	121.85	18.45	100
chr19	ENST00000600336	55.26	7.22	100
chr17	NM_004252	129.53	7.93	100
chr16	NM_020313	194.7	21.01	100
chr3	ENST00000436261	454.47	52.78	100
chr9	NM_003028	193.81	8.56	100
chr1	uc001azu.2	384.54	24.38	100
chr9	NM_003383	146.67	16.91	100
chr17	NM_025090	136.09	6.98	100
chr3	NM_001777	129.05	17.94	100
chrX	NM_019886	58.88	5.88	100
chr6	NM_000367	146.92	13.08	100
chr12	ENST00000546571	574.11	21.35	100
chr15	NM_000057	163.2	14.86	100
chr14	NM_012244	127.52	15.71	100
chr19	ENST00000409410	357.23	42.02	100
chr1	NM_020365	80.25	11.86	100
chr10	NM_006459	74.1	7.95	100
chr21	NM_007341	117.18	8.16	100
chr3	ENST00000443878	1775.9	29.04	75.23
chr19	NM_017854	475.96	13.45	100
chr1	NM_015209	249.93	33.82	100
chr16	uc010bwu.1	53.65	5.49	100
chr4	NM_152540	222.46	22.55	100
chr2	NM_001267550	83.19	11.79	100
chr18	NM_002845	426.55	25.11	100
chr11	ENST00000308212	92.63	16.67	100
chr10	NM_001083913	122.1	11.76	100
chr1	ENST00000532631	110.99	18.45	100
chr5	NM_022464	89.01	12.3	100
chr22	NM_001039141	812.48	38.44	100
chr21	NM_002606	75.15	11.79	100
chr11	NM_006133	66.64	6.36	100
chr12	NM_024604	60.3	7.43	100
chr3	NM_003458	115.71	12.3	100
chr1	NM_007274	314.13	27.88	100
chr18	NM_004715	370.48	8.7	100
chr3	NM_003716	50.49	3.96	100
chr17	NM_001070	695.57	13.81	100
chr13	NM_007111	197.19	19.99	100
chr9	NM_001286836	906.1	25.71	100
chr9	NM_003165	732.19	35.36	100
chr18	NM_003199	54.99	4.65	100
chr9	ENST00000354995	181.37	17.42	100
chr11	NM_006278	81.65	10.76	100
chr5	NM_003100	55.26	6.25	100
chrX	NM_006950	119.35	14.64	100
chr7	NM_017994	127.3	5.47	100
chr19	NM_002579	422.42	28.19	100
chr4	NM_017816	602.28	34.25	100
chr13	NM_145735	75.77	14.35	100
chr10	NM_006459	391.36	28.29	100
chr7	NM_014997	112.46	12.3	100
chr2	NM_004321	875.49	10.17	100
chr12	NM_152640	109.01	6.93	100
chr15	NM_014862	82.08	8.89	100
chr2	ENST00000264448	222.44	14.55	100
chr3	NM_005688	308.67	31.26	100
chr3	NM_015028	186.49	12.73	100
chr20	NM_015638	226.66	15.98	100
chr2	NM_004438	152.75	8.98	100
chr16	NM_024735	81.25	13.32	100
chr7	NM_032415	74.51	8.2	100
chr17	NM_006907	51.61	5.51	100
chr3	NM_014616	55.84	7.78	100
chr10	NM_005863	74.51	10	100
chr14	NM_016039	150.89	8.83	100
chr6	NM_018064	575.47	23.21	100
chr17	NM_000152	428.38	22.55	100
chrX	NM_001168302	67.58	13.32	100
chr17	NM_003632	98.28	15.37	100
chr11	NM_006795	395.47	20.71	100
chr8	NM_138431	555.37	10.53	100
chrX	ENST00000381625	412.97	31.77	100
chr2	NM_004525	96.56	11.27	100
chr9	NM_000031	55.28	10.76	100
chr13	NM_001846	509.84	16	100
chr11	NM_152434	563.78	48.17	100
chr3	ENST00000438796	77.5	10.83	100
chr16	ENST00000568281	165.39	17.42	100
chr7	NM_004342	3100	62.82	46.96
chr1	ENST00000483388	282	19.01	100
chr19	NM_015629	74.68	4.1	100
chr19	NM_004145	57.96	6.71	100
chr14	NM_001127393	247.46	13.29	100
chr4	NM_018290	127.01	23.04	100
chr2	NM_003111	226.23	9.89	100
chr12	NM_006654	124.16	13.75	100
chr6	NM_152688	503.39	52.78	100
chr15	ENST00000568846	72.73	10.91	100
chr8	ENST00000521744	1364.31	20.3	92.47
chr11	NM_001286050	1182.92	85.71	100
chr5	NM_018898	220.2	13.57	100
chr20	NM_012408	253.59	15.65	100
chr4	NM_006527	50.2	4.93	100
chr7	NM_032408	330.72	11.41	100
chr16	NM_144602	112.22	15.37	100
chr12	NM_024072	3100	67.21	46.96
chr18	NM_005559	122.52	15.37	100
chr9	ENST00000361226	70.98	8.73	100
chr19	NM_002501	96.56	8.2	100
chr20	NM_002466	300.26	7.66	100
chr10	NM_213569	61.74	15.89	100
chr1	NM_001854	69.58	12.81	100
chr1	NM_001013642	176.19	21.25	100
chr10	NM_015062	128.52	8.8	100
chrX	NM_001080485	104.04	9.14	100
chr1	NM_001258311	54.42	11.27	100
chr5	NM_033414	3100	66.19	46.96
chr3	NM_022763	92.22	10.94	100
chrX	NM_147175	154.32	10.76	100
chr8	NM_031308	130.09	10.76	100
chrX	NM_019556	162.29	15.28	100
chr15	NM_005707	2079.83	60.58	65.82
chr22	NM_001996	380.41	16.5	100
chr2	NM_004836	180.31	25.41	100
chr5	NM_001289007	67.58	8.2	100
chr16	NM_005153	62.97	7.56	100
chr15	NM_020759	81.65	7.17	100
chr1	NM_017940	84.51	8.24	100
chr8	NM_052924	422.42	37.41	100
chr1	NM_004964	203.1	19.53	100
chr9	NM_017738	96.56	10.76	100
chr6	NM_002224	104.29	16.4	100
chr5	ENST00000347470	162.01	16.06	100
chr4	NM_001144990	67.58	6.66	100
chr13	NM_018559	54.78	4.26	100
chr19	NM_002378	492.99	43.05	100
chr19	NM_006270	312.96	19.72	100
chr3	NM_016206	247.7	34.85	100
chr17	NM_024619	1606.41	120.43	80.06
chr20	NM_007367	424.07	18.91	100
chr6	NM_000247	113.53	15.65	100
chr7	uc003vos.3	88.35	7.56	100
chr12	ENST00000547943	93.86	10.2	100
chrX	NM_001649	1927.51	49.2	70.47
chr19	NM_001199570	281.68	20.5	100
chr11	NM_021034	3100	26.35	46.96
chr4	NM_003704	758.97	10.81	100
chr21	NM_003489	73.9	12.39	100
chr19	NM_030662	1519.95	38.7	83.07
chr8	ENST00000397802	1604.75	69.74	79.99
chr3	NM_198563	477.69	31.26	100
chr10	NM_002775	112.22	9.22	100
chr12	NM_012117	2031.78	15.51	67.41
chr15	NM_152259	89.64	8.52	100
chrX	NM_005044	320.65	12.37	100
chrX	NM_004312	54.42	6.15	100
chr8	NM_001359	2188.51	85.07	62.94
chr6	NM_005325	3100	52.55	46.96
chr19	NM_173481	54.42	6.15	100
chr2	NM_018410	115.84	8.47	100
chr6	NM_014920	1008.77	26.63	100
chr7	ENST00000488420	95.71	11.94	100
chr8	NM_031308	120.93	12.26	100
chr20	NM_001719	200.41	10.46	100
chr2	NM_002158	79.23	12.26	100
chr1	NM_005704	170.4	10.16	100
chr22	NM_030882	221.51	24.6	100
chr15	NM_032850	90.19	15.89	100
chr13	NM_024719	346.72	23.57	100
chr2	NM_003872	53.88	9.38	100
chr22	NM_022098	114.6	17.11	100
chr1	NM_022731	3100	15.83	46.96
chr6	ENST00000515742	3100	141.36	46.96
chr10	NM_018237	659.08	8.57	100
chr2	uc010yjr.2	392.09	12.5	100
chr10	NM_001198798	59.05	4	100
chr17	NM_004176	3107.19	157.84	100
chr10	ENST00000372950	242.1	7.59	100
chr4	NM_016269	70.33	7.44	100
chr18	NM_015461	146.57	14.56	100
chr9	NM_015158	54.42	11.79	100
chr1	NM_014874	206.98	15.09	100
chr3	NM_015175	793.8	29.21	100
chr7	NM_001084	171.45	10.62	100
chr14	NM_001080414	450.43	18.15	100
chr9	uc004bkz.1	76.84	8.44	100
chr2	NM_025133	147.33	14.71	100
chr1	NM_024503	183.64	14.35	100
chr19	NM_019108	638.53	47.66	100
chr12	NM_015409	711.51	16.41	100
chr19	ENST00000537263	196.65	15.04	100
chr2	NM_199280	67.58	6.66	100
chr1	NM_003240	67.58	10.25	100
chr1	NM_001136204	458.38	38.6	100
chr17	NM_005993	366.57	34.85	100
chr9	uc004biw.1	1120.75	14.31	100
chr5	NM_006467	57.88	7.91	100
chr21	NM_015259	116.63	15.36	100
chr17	NM_080677	1540.73	43.58	81.88
chr6	NM_007124	151.32	11.19	100
chr10	NM_001080512	181.37	11.79	100
chr22	ENST00000360412	56.69	11.79	100
chr20	NM_152503	1081.75	38.39	100
chr9	NM_000093	222.39	26.65	100
chr12	NM_015409	1290.53	27.65	98.86
chr6	NM_015695	256.01	12.18	100
chr16	ENST00000262304	63.45	12.3	100
chr5	NM_018989	56.84	7.46	100
chr11	NM_020901	3100	425.86	46.96
chr14	NM_001519	210.99	24.6	100
chr8	NM_016023	350.4	13.73	100
chrX	NM_000273	114.21	16.91	100
chr12	NM_014925	1942.28	97.37	70.14
chr12	ENST00000541954	285.09	21.43	100
chr1	ENST00000317673	3100	687.42	46.96
chr5	NM_017747	2506.93	46.52	55.89
chr6	NM_033112	64.83	7.44	100
chr14	NM_001172	71.96	10.56	100
chr8	NM_024812	54.42	8.2	100
chrX	NM_147175	67.58	9.22	100
chr17	NM_198530	98.07	13.8	100
chr19	ENST00000586561	629.25	35.22	100
chr15	NM_001304802	521.75	32.65	100
chr9	ENST00000371600	73.57	13.84	100
chr1	NM_014697	417.06	17.31	100
chr12	ENST00000543955	3100	311.43	46.96
chr2	NM_024065	761.94	37.21	100
chr11	NM_138421	226.65	21.6	100
chrX	NM_024528	104.96	9.3	100
chr17	NM_152345	51.93	12.3	100
chr20	NM_032485	196.94	15.7	100
chr10	NM_020338	778.09	17.19	100
chr1	NM_173156	358.69	5.98	100
chr3	NM_017771	259.09	17.42	100
chr17	NM_015716	136.57	17.42	100
chr4	NM_173660	50.98	11.27	100
chr11	NM_017525	2179.91	149.13	63.08
chr22	NM_138435	61.72	9.22	100
chr15	NM_001211	1658.77	67.86	78.34
chrX	NM_005044	139.47	9.48	100
chr2	NM_002908	348.61	33.82	100
chr15	NM_015138	1802.54	28.91	74.28
chr5	NM_003100	279.31	20.83	100
chr22	NM_015140	823.03	39.99	100
chr12	NM_025003	75.28	12.3	100
chr11	ENST00000521571	1162.72	5.97	100
chr7	NM_031443	183.5	10.1	100
chr19	NM_015015	93.82	14.86	100
chr12	ENST00000505128	266.24	27.16	100
chr12	NM_006312	2321.5	110.18	60.2
chr3	NM_022763	543.23	16.77	100
chr5	NM_173489	60.88	8.2	100
chr13	NM_001303110	91.9	6.43	100
chr14	NM_001312	106.14	9.21	100
chr12	NM_153449	122.45	18.26	100
chr3	NM_002942	55.04	5.42	100
chr10	NM_001005751	262.23	10.95	100
chr7	NM_012412	272.73	7.27	100
chr16	NM_000548	336.85	15.55	100
chr2	NM_004438	147.05	11.71	100
chr14	NM_018139	1913.79	49.11	70.97
chr4	NM_014961	94.6	15	100
chr9	NM_005476	107.46	18.96	100
chr2	NM_177538	541.51	31.77	100
chr8	NM_015214	261.6	24.39	100
chr19	NM_203374	217.04	17.94	100
chr19	NM_152795	229.06	15.37	100
chr12	NM_023928	94.66	6.81	100
chr10	NM_004808	333.64	13.71	100
chr10	NM_001018039	137	16.4	100
chr12	NM_002702	69.01	14.35	100
chr1	NM_024874	135.57	17.29	100
chr3	ENST00000440230	692.59	37.56	100
chr4	NM_007100	328.86	4.42	100
chr7	NM_020119	55.31	8.93	100
chr7	NM_032421	106.95	9.04	100
chr18	NM_000271	530.2	30.75	100
chr22	NM_019008	311.23	25.11	100
chrX	NM_005088	3100	85.93	46.96
chr17	NM_005852	190.74	9.47	100
chr15	NM_017793	253.4	11.73	100
chr1	NM_207370	173.84	21.29	100
chr16	NM_002094	2492.83	14.27	56.07
chr11	ENST00000530167	3100	49.19	46.96
chr2	ENST00000434330	55.04	10.76	100
chr8	uc022bcj.1	115.01	17.94	100
chr2	ENST00000442264	866.11	35.95	100
chr10	NM_001289067	92.18	8.29	100
chr4	NM_030648	431.67	32.82	100
chr2	NM_022780	1091.06	24.8	100
chr13	NM_018210	160.62	13.79	100
chr1	NM_015557	60.88	6.66	100
chr19	NM_020904	59.9	12.81	100
chr17	ENST00000590358	181.78	13.91	100
chr9	NM_001040011	95.16	8.75	100
chr4	NM_016205	112.22	8.71	100
chr3	NM_006241	124.43	6.77	100
chr12	NM_015054	268.02	36.39	100
chr16	NM_014714	286.57	29.21	100
chr2	NM_022730	372	9.58	100
chr4	NM_001025593	250.6	15.5	100
chr18	NM_001308257	200.08	14.35	100
chr9	NM_203434	3100	74.99	46.96
chr1	NM_030769	492.99	42.02	100
chr6	NM_006372	164.1	8.22	100
chr6	NM_138457	959.83	43.56	100
chr19	ENST00000430256	398.83	22.55	100
chr6	NM_004638	1938.99	12.31	70.16
chr21	NM_014586	174.47	14.09	100
chr9	NM_033161	305.67	16.32	100
chr11	ENST00000530124	676.32	21.41	100
chr2	ENST00000361609	67.58	8.2	100
chr16	NM_001193388	813.55	26.76	100
chrX	NM_007363	779.32	12.41	100
chr7	NM_022742	739.68	41.78	100
chr16	NM_138383	3100	67.42	46.96
chr1	NM_015375	282.81	33.82	100
chr9	NM_013390	213.2	13.07	100
chr17	NM_001013672	354.43	36.9	100
chr5	ENST00000314358	158.88	10.06	100
chr19	ENST00000394341	3100	145.39	46.96
chr1	NM_018230	84.69	11.27	100
chr1	uc010oca.2	243.32	12.1	100
chr15	uc001zsm.2	937.57	65.08	100
chr19	NM_205843	105.26	13.32	100
chr17	NM_001114118	535.95	37.65	100
chr10	NM_001222	181.2	11.05	100
chr10	uc001kkx.1	917.43	37.28	100
chr7	NM_203397	69.82	10	100
chr12	NM_016281	1936.78	48.41	70.3
chr16	NM_001034841	112.41	14.84	100
chr3	NM_177938	1235.28	50.56	100
chr17	NM_003559	124.23	6.36	100
chr10	NM_003750	3100	115.16	46.96
chr19	ENST00000591586	2134.06	133.75	63.99
chr5	NM_015238	67.58	9.74	100
chr17	NM_001037984	1740.02	29	76.58
chr1	NM_002953	187.35	16.03	100
chr8	NM_033285	105.86	14.18	100
chr13	NM_014934	101.8	7.29	100
chr2	NM_031283	510.27	22.92	100
chr14	NM_001933	486.75	14.13	100
chr12	NM_003959	253.29	14.11	100
chr17	NM_001661	623.38	26.59	100
chr9	NM_000264	95.35	12.3	100
chr22	ENST00000456626	1175.63	45.72	100
chr1	NM_024836	611.19	49.2	100
chr9	NM_152421	96.88	14.53	100
chr19	NM_030622	2533.29	28.34	55.81
chr1	NM_015378	164.25	10.28	100
chr4	NM_016531	412.97	30.24	100
chr2	NM_003581	931.48	29.57	100
chr7	NM_018051	90.32	5.71	100
chr19	NM_172231	517.09	33.82	100
chr11	NM_020228	141.1	22.87	100
chr15	ENST00000569052	50.23	7.17	100
chrX	NM_001012978	219.28	17.94	100
chr19	NM_002918	199.45	22.55	100
chr17	NM_018653	55.04	11.27	100
chr22	NM_001284263	945.45	67.65	100
chr17	NM_030938	120.53	8.37	100
chr19	NM_004283	156.8	15.37	100
chr2	NM_012290	85.12	6.12	100
chr19	NM_020158	120.23	13.46	100
chr11	NM_001098816	130.97	13.82	100
chr7	NM_032421	2775.86	83.93	51.5
chr9	NM_005596	93.64	15.89	100
chr19	NM_017797	1034.77	34.17	100
chr1	NM_001748	81.72	8.35	100
chr22	ENST00000496226	667.11	55.35	100
chr6	ENST00000356956	409.33	39.26	100
chr19	NM_181846	201.85	20.5	100
chr8	NM_024790	155.25	27.67	100
chr1	NM_052843	1841.42	66.11	73.16
chr9	NM_019051	83.31	14.54	100
chr6	NM_006772	791.94	28.62	100
chr15	NM_018163	60.88	10.76	100
chr22	NM_032204	144.99	13.16	100
chr11	NM_024618	69.33	16.91	100
chr12	NM_004592	168.16	18.45	100
chr17	ENST00000461069	179.12	23.57	100
chr1	NM_014455	1102.56	49.53	100
chr12	NM_012291	308.7	16.39	100
chr8	NM_001136033	1897.99	115.82	71.36
chr14	NM_016337	837.14	42.81	100
chr13	NM_014572	327.17	28.19	100
chr17	NM_001081461	54.42	8.71	100
chr1	NM_015047	55.4	5.71	100
chr16	ENST00000567566	89.92	8.59	100
chr22	NM_020831	927.04	45.53	100
chr20	NM_080616	219.22	17.06	100
chr19	NM_003072	3100	79.42	46.96
chr17	NM_017748	290.07	31.26	100
chr8	NM_006558	315.49	7.47	100
chr16	NM_006067	2064.1	31.64	66.08
chr8	NM_021174	753.54	15.56	100
chr4	NM_001112717	69.3	7.65	100
chr12	NM_032656	120.15	9.06	100
chr5	NM_012334	92.22	8.94	100
chr16	NM_014287	1530.81	78.52	82.44
chr22	NM_002745	55.39	7.57	100
chr19	NM_017550	1531.57	63.03	82.47
chr13	NM_153023	155.45	19.99	100
chr7	NM_021116	74.51	12.3	100
chr6	NM_017640	91.78	12.81	100
chr2	NM_002823	3100	107.05	46.96
chr7	NM_152557	341.31	42.53	100
chr17	NM_001271875	121.24	7.72	100
chrX	ENST00000442262	84.98	9.55	100
chr5	ENST00000509578	777.23	11.61	100
chr7	NM_004956	252.85	20.15	100
chr3	NM_015472	368.82	26.92	100
chr15	ENST00000558579	54.42	7.17	100
chr20	NM_025176	158.44	13.57	100
chrX	NM_004493	167.02	10.06	100
chr12	NM_005895	1680.77	28.35	78.11
chr1	NM_015172	464.81	16.18	100
chr8	NM_017780	1483.74	27.14	85.07
chr10	NM_005479	58.26	12.3	100
chrX	NM_015698	551.38	27.18	100
chr15	NM_001039958	154.85	21.52	100
chr1	NM_001409	809.69	57.91	100
chr7	NM_198467	65.62	6.79	100
chr2	NM_032180	82.89	8.79	100
chr5	NM_016338	758.59	58.93	100
chr9	NM_016219	64.1	9.04	100
chr3	NM_025265	75.33	14.35	100
chr3	NM_032343	58	7.37	100
chr4	NM_057175	564.36	26.15	100
chr18	ENST00000577992	63.15	8.02	100
chr13	NM_001303110	68.64	4.94	100
chr17	ENST00000544778	3100	149.8	46.96
chr11	NM_020228	57.63	12.81	100
chr19	NM_182983	191.89	22.55	100
chr5	NM_003664	269.72	21.17	100
chr19	ENST00000391696	52.62	12.59	100
chrX	NM_001037735	181.37	11.79	100
chr3	NM_138399	151.34	16.4	100
chr2	NM_014911	568.59	31.77	100
chr6	NM_006366	213.95	31.77	100
chr1	NM_178422	53.79	10.76	100
chr2	NM_004257	76.18	16.91	100
chr7	ENST00000257665	224.13	11.64	100
chr19	ENST00000440752	142.28	11.25	100
chr2	NM_006037	54.88	12.3	100
chr7	NM_005542	145.22	9.59	100
chr10	NM_020940	142.1	16.91	100
chr2	NM_144586	64.2	9.22	100
chr16	uc031qur.1	140.53	16.4	100
chr11	NM_017857	446.49	36.34	100
chr10	NM_001025076	166.55	19.23	100
chr2	NM_001204	490.77	19.47	100
chr5	ENST00000510217	129.16	4.91	100
chr11	NM_002335	67.23	12.81	100
chr11	NM_005146	3100	361.15	46.96
chr1	ENST00000376486	255.1	18.25	100
chrX	NM_005629	761.02	16.49	100
chr6	ENST00000508908	191.42	24.6	100
chr9	NM_022755	461.75	41	100
chr15	NM_001301268	832.18	23.18	100
chr19	NM_025194	181.37	12.3	100
chr20	NM_001099791	57.78	12.62	100
chr19	NM_004977	133.91	12.81	100
chr11	NM_013306	81.65	10.25	100
chr2	NM_005759	73.36	9.02	100
chr1	uc009vmq.3	214.11	19.99	100
chr17	NM_025185	290.07	23.06	100
chr15	NM_003981	324.04	30.97	100
chr7	NM_053043	618.11	22.67	100
chr19	NM_002850	977.43	18.33	100
chr20	NM_012469	1030.24	31.34	100
chrX	ENST00000376425	255.76	13.06	100
chr1	NM_000565	96.56	8.2	100
chrX	NM_145799	199.52	18.8	100
chr17	NM_021962	122.55	20.5	100
chr12	NM_015048	245.2	10.7	100
chr4	ENST00000508423	376.77	23.75	100
chr4	NM_021923	234.07	11.03	100
chr4	NM_012318	691.46	16.98	100
chr15	NM_006383	78.93	5.68	100
chr16	NM_015246	552.57	34.19	100
chr16	ENST00000568088	438.19	48.17	100
chr7	NM_005837	132.87	7.04	100
chr4	NM_014933	174.19	8.86	100
chr20	NM_006282	55.25	8.31	100
chr19	uc002nvh.1	448.63	6.64	100
chr1	NM_002826	113.27	9.51	100
chr17	NM_004090	73.52	10.76	100
chr5	NM_012334	1938.59	41.96	70.17
chr9	NM_014397	87.74	10.76	100
chr6	ENST00000357320	3100	258.04	46.96
chr21	ENST00000596691	149.72	9.42	100
chr16	NM_022450	239.59	13.94	100
chr2	NM_014014	323.6	6.16	100
chr9	NM_017585	261.43	18.78	100
chr5	NM_012300	60.28	8.33	100
chr19	NM_016941	303.71	17.5	100
chr17	NM_003487	3100	501.68	46.96
chr8	NM_005655	236.68	22.03	100
chr17	NM_003971	518.2	17.55	100
chr12	ENST00000546632	120.59	12.02	100
chr20	NM_001853	592.4	49.2	100
chr12	NM_003483	158.36	10.97	100
chr4	NM_006320	1294.57	28.4	98.59
chr16	NM_001288708	761.92	68.16	100
chr20	NM_080725	88.32	12.05	100
chr11	NM_024662	87.29	7.9	100
chr1	NM_148960	110.9	14.35	100
chr20	NM_006404	135.88	21.52	100
chr3	NM_014498	233.17	16.14	100
chr10	NM_014661	296.44	12.56	100
chr1	NM_199351	74.11	13.84	100
chr14	NM_152307	67.58	9.22	100
chr4	NM_147127	109.83	18.45	100
chr16	NM_001919	170.23	11.43	100
chr12	NM_018157	89.01	10.76	100
chr3	NM_053025	67.58	12.3	100
chr7	NM_001080529	149.15	17.94	100
chr13	NM_017817	263.71	21.68	100
chrX	NM_001013627	100.61	13.84	100
chr9	NM_014290	104.3	8.71	100
chr6	uc011dqw.1	167.21	9.73	100
chr19	NM_016581	74.51	8.2	100
chr18	NM_017653	82.08	7.25	100
chr11	ENST00000539546	194.96	27.67	100
chr22	NM_001084393	799.04	22.17	100
chr19	NM_004819	121.68	11.24	100
chr3	NM_006574	53.91	12.3	100
chr16	NM_001282507	594.75	19.04	100
chr10	NM_001005368	104.49	13.35	100
chr10	NM_017824	90.7	14.21	100
chr11	NM_004420	85.83	14.86	100
chr16	ENST00000545114	460.53	17.28	100
chr3	ENST00000254508	73.32	7.72	100
chr3	ENST00000459638	3100	156.32	46.96
chr6	ENST00000471863	414.31	9.81	100
chr2	NM_015680	56.38	7.94	100
chr17	ENST00000580161	54.42	7.69	100
chr16	NM_152456	96.56	8.2	100
chr16	NM_004380	3100	62.71	46.96
chr17	ENST00000581451	265.55	19.46	100
chr7	NM_001277115	96.56	9.22	100
chr8	NM_022749	1077.92	46.12	100
chr20	NM_021035	288.26	15.89	100
chr16	NM_153029	66.39	8.99	100
chr12	NM_001206999	105.65	13.11	100
chr7	ENST00000392761	50.92	6.72	100
chr12	NM_001659	1135.17	11.16	100
chrX	NM_004229	117.39	15.61	100
chr18	ENST00000515196	211.63	23.22	100
chr15	NM_005078	2293.33	38.49	60.8
chr17	NM_003110	1123.74	73.28	100
chr9	NM_001842	89.16	6.29	100
chr7	NM_001031618	220.21	11.67	100
chr20	NM_006892	51.53	4.98	100
chr3	NM_001040061	54.42	6.66	100
chr5	NM_139168	3100	140.23	46.96
chr20	NM_002466	1814.74	28.97	74.08
chr12	NM_001136103	3100	30.49	46.96
chr1	NM_001010858	3100	173.73	46.96
chr6	NM_173830	60.88	9.74	100
chr6	NM_014611	1277.34	17.31	99.73
chr7	NM_003941	1463.49	35.76	86.33
chr19	NM_004706	70.6	13.38	100
chr3	NM_000094	66.96	12.81	100
chr1	ENST00000453796	292.04	15.87	100
chr7	NM_003461	2835.9	33.9	50.35
chr17	NM_005310	60.88	6.15	100
chr20	ENST00000373991	856.52	13.06	100
chr2	NM_153689	271.08	21.55	100
chr6	NM_002821	674.48	38.83	100
chr22	NM_014292	70.73	12.5	100
chr16	ENST00000326592	1094.08	47.06	100
chr1	NM_198077	386.78	17.21	100
chr22	NM_014339	285.02	28.57	100
chr1	NM_006559	967.54	8.52	100
chr22	NM_002473	1660.66	20.86	78.31
chr17	NM_002611	172.21	16.4	100
chr1	NM_024408	955.06	17.52	100
chr11	NM_003957	268.08	27.16	100
chr8	NM_023929	3100	248.91	46.96
chr17	NM_000088	876.09	27.92	100
chr3	NM_000532	700.46	20.23	100
chr8	uc011ljo.2	54.42	5.64	100
chr12	NM_032790	346.89	17.59	100
chr1	NM_001373	68.49	7.52	100
chr20	NM_014071	67.58	9.74	100
chr19	NM_032207	50.18	4.4	100
chr15	NM_002399	141.69	22.55	100
chr3	NM_006371	1847.03	24.48	72.96
chr19	ENST00000397410	58.51	8.71	100
chr15	NM_024755	461.69	16.58	100
chr9	NM_004529	56.19	14.17	100
chr3	NM_000404	158.81	14.7	100
chr11	NM_001122955	102.04	7.52	100
chr1	NM_017765	366.01	35.87	100
chr9	NM_024757	122.18	6.81	100
chr6	NM_001012279	3100	96.49	46.96
chr1	NM_199342	1037	78.23	100
chr22	NM_025045	94.66	16.4	100
chr9	NM_001004352	74.51	7.17	100
chr15	ENST00000559000	611.43	17.45	100
chr1	NM_001009931	67.58	10.25	100
chr17	NM_005474	439.7	20.26	100
chr3	NM_016577	57.7	6.51	100
chr19	NM_006532	61.78	7.17	100
chr1	ENST00000295706	362.84	24.09	100
chr17	NM_000697	66.98	14.35	100
chr4	uc003idj.1	698.99	60.98	100
chr19	ENST00000546949	83.36	9.22	100
chr8	NM_014754	81.7	11.73	100
chr13	NM_001007538	120.31	17.42	100
chr9	NM_024617	92.25	13.75	100
chr22	NM_033386	200.08	15.89	100
chr4	NM_020870	293.48	32.29	100
chr11	NM_016147	212.56	19.7	100
chr20	NM_017895	1970.07	63.17	69.12
chr16	ENST00000562370	745.59	51.25	100
chr12	NM_001130967	107.18	13.24	100
chr1	NM_006818	134.44	12.65	100
chr16	NM_003119	147.29	13.48	100
chr12	uc001roy.1	89.01	11.27	100
chr8	ENST00000519139	61.05	6.98	100
chr6	NM_006208	296.72	32.8	100
chr5	NM_138782	93.82	14.86	100
chr3	NM_022470	63.13	7.95	100
chr11	NM_012193	51.08	7.32	100
chr10	NM_182639	146.79	18.5	100
chr3	NM_004656	1451.9	27.5	87.02
chr2	NM_003872	349.8	12.6	100
chr7	NM_012453	544.41	49.2	100
chr12	uc031qhy.1	74.29	9.07	100
chrX	uc004deq.4	115.96	5.21	100
chr21	NM_006031	1380.56	54.83	91.64
chr11	NM_198183	505.08	29.72	100
chr1	NM_000858	1620.45	68.85	79.63
chr1	NM_004436	1285.45	23.67	99.19
chr4	NM_021204	87.72	6.9	100
chr15	NM_024956	279.76	19.29	100
chr15	NM_194272	296.77	8.35	100
chr6	NM_005586	104.46	6.34	100
chr15	NM_001080435	206.93	25.11	100
chr15	NM_006791	2374.48	32.04	58.94
chr12	NM_012174	595.76	51.76	100
chr10	NM_003631	98.07	4.56	100
chrX	NM_002294	232.44	11.47	100
chr11	NM_138787	97.17	7.5	100
chr17	NM_024308	75.48	11.61	100
chr19	ENST00000588203	166	15.37	100
chrX	NM_182607	96.56	8.2	100
chr9	NM_007371	208.54	26.65	100
chr7	NM_001707	808.53	50.22	100
chr10	NM_018237	1511.51	14.55	83.35
chr3	NM_004206	95.1	15.38	100
chr3	ENST00000355628	755.18	61.5	100
chr2	NM_024624	69.87	8.18	100
chr11	NM_002556	2949.49	137.34	48.49
chr16	ENST00000564238	147.65	8.62	100
chr12	NM_006312	3100	235.74	46.96
chr19	NM_003249	148.8	9.56	100
chr6	NM_020399	318.87	14.64	100
chr11	NM_022337	51.37	6.36	100
chr19	NM_015122	184.17	18.45	100
chr5	ENST00000509257	72.62	7.32	100
chr4	ENST00000454409	66.64	6.36	100
chr1	NM_001029882	255.67	21.91	100
chr3	NM_002213	636.83	26.76	100
chr15	NM_006091	67.58	9.74	100
chr19	NM_005884	201.76	13.77	100
chr14	NM_178013	229.21	21.52	100
chr5	uc003mby.4	330.44	34.34	100
chr19	NM_005817	61	6.36	100
chr15	NM_138792	385.38	20.05	100
chr16	ENST00000330439	349.4	9.96	100
chr11	NM_001876	67.74	7.58	100
chr9	NM_002540	94.41	7.33	100
chr2	NM_006277	693	39.97	100
chr1	NM_024836	251.12	14.83	100
chr13	NM_001079673	57.23	8.65	100
chr1	NM_203459	3039.67	46.64	47.8
chrX	NM_032926	3100	28.94	46.96
chr5	NM_012334	90.17	7.7	100
chr20	NM_015352	69.23	5.68	100
chr19	NM_005815	157.16	16.43	100
chr10	NM_030912	569.81	12.21	100
chr2	NM_003128	85.74	18.45	100
chr2	NM_015575	466.35	45.1	100
chr1	NM_014970	332.77	26.65	100
chr11	NM_032127	473.56	28.7	100
chr17	NM_015134	1227.1	25.98	100
chr9	NM_014878	326.42	21.8	100
chr5	NM_004272	861.51	27.86	100
chr2	NM_022065	102.49	5.62	100
chr6	NM_006734	59.02	6.01	100
chr14	NM_173849	1564.56	18.63	81.23
chr7	NM_152557	1165.59	73.66	100
chr7	NM_005338	93.44	12.66	100
chr6	NM_001040437	70.5	4.6	100
chr8	NM_016033	103.26	13.84	100
chr1	NM_006559	1026.17	15.54	100
chr12	NM_003565	104.36	11.14	100
chr22	ENST00000336566	191.04	20	100
chr22	ENST00000445720	60.07	5	100
chr2	NM_015189	524.64	40.55	100
chr6	ENST00000369042	175.54	25.62	100
chr19	ENST00000471292	1749.5	39.29	76.07
chr6	NM_032861	77.89	6.18	100
chr17	NM_133264	2749.39	95.91	52.14
chr14	NM_001102	106.51	5.92	100
chr6	NM_014611	1216.37	109.67	100
chr7	NM_000883	154.32	11.79	100
chr22	NM_012295	241.73	18.75	100
chr3	NM_053025	153.46	12.45	100
chr6	NM_003144	607.33	12.94	100
chr10	ENST00000535742	192.86	15.2	100
chr11	NM_152264	102.71	16.4	100
chr9	NM_006648	390.9	29.21	100
chr1	ENST00000366996	62.86	13.32	100
chr1	NM_002370	134.1	7.18	100
chr18	NM_130386	637.74	44.15	100
chr12	NM_033276	60.88	7.69	100
chr10	NM_032727	510.29	18.65	100
chr2	NM_013450	76.95	10.94	100
chr9	uc010mjc.1	60.88	6.15	100
chr12	NM_020734	392.42	27.81	100
chr8	NM_021020	1438.43	17.14	87.61
chr7	NM_004227	262.99	30.24	100
chr8	NM_031466	166.27	18.74	100
chr20	NM_080821	253.83	10.72	100
chr7	uc003twk.2	247.13	9.79	100
chr14	NM_005065	217.1	25.25	100
chr1	NM_012474	1579.4	44.65	80.88
chr1	NM_018997	135.44	8.89	100
chrX	NM_001173479	238.96	17.94	100
chr11	NM_004451	3100	47.2	46.96
chr17	NM_025099	61.29	10.25	100
chr2	NM_022662	72.81	6.2	100
chrX	NM_002444	348.12	27.14	100
chr7	ENST00000496391	330.67	15.5	100
chr6	NM_006775	256.74	12.01	100
chr4	NM_001080505	112.22	15.37	100
chr16	ENST00000568396	1798.34	81.03	74.55
chr17	NM_153357	190.66	17.94	100
chr1	NM_004326	174.76	7.5	100
chr4	NM_181808	54.42	5.64	100
chr9	NM_153432	201.59	13.42	100
chr3	NM_021937	195.36	15.95	100
chr17	NM_014716	121.14	13.84	100
chr12	NM_032300	365.92	19.07	100
chr1	NM_144573	421.38	24.09	100
chr5	NM_005885	288.64	9.55	100
chr12	NM_002235	200.42	21.52	100
chr19	NM_018381	137	16.4	100
chr11	NM_004031	50.39	11.72	100
chr20	NM_004798	89.03	5.18	100
chr7	ENST00000393039	137.14	14.17	100
chr5	NM_014423	79.62	9.94	100
chr4	NM_006168	325.05	15.28	100
chr4	ENST00000506363	87.82	9.22	100
chr19	NM_001101372	1080.83	11.52	100
chr12	NM_006675	253.35	23.57	100
chr5	NM_019030	172.56	20.8	100
chr17	ENST00000539023	55.95	7.33	100
chr9	NM_001010887	74.51	12.81	100
chr13	NM_001042517	153.25	12.89	100
chr14	NM_138288	336.24	26.67	100
chr1	NM_015327	280.51	14.4	100
chr19	NM_020862	107.09	9.26	100
chr2	ENST00000421037	265.16	19.18	100
chr17	NM_012140	747.47	21.52	100
chr12	NM_003566	90.03	13.68	100
chr8	NM_001080431	54.42	8.2	100
chr12	NM_001940	3100	70.08	46.96
chr12	ENST00000552267	63.69	11.27	100
chr15	NM_152259	124.97	7.28	100
chrX	NM_004606	117.07	12.2	100
chr14	NM_020715	137	15.89	100
chr19	NM_012335	60.88	6.15	100
chrX	ENST00000373571	51.02	12.39	100
chr1	NM_003568	60.88	12.3	100
chr5	NM_024872	65.97	10.76	100
chr14	NM_015656	347.23	25.09	100
chr9	NM_032888	580.11	48.68	100
chr19	NM_007065	947.6	19.67	100
chr14	NM_194278	250.31	7.05	100
chr12	NM_021625	54.42	6.15	100
chr10	NM_000188	101.68	12.3	100
chr20	NM_006690	70.64	13.84	100
chrX	NM_018684	86.43	16.4	100
chr4	NM_018323	1481.68	94.81	85.23
chr9	NM_014434	1766.84	50.71	75.67
chr20	NM_030815	81.68	8.48	100
chr4	NM_005139	108.94	10.83	100
chr6	NM_021940	103.2	7.22	100
chr15	NM_006305	3100	67.11	46.96
chr7	NM_001037165	58.74	9.17	100
chr1	NM_203342	88.13	16.5	100
chr3	NM_016128	542.95	52.27	100
chr19	NM_001144950	110.73	21.01	100
chr19	NM_032040	3100	74.67	46.96
chr19	NM_153257	74.34	15.37	100
chr17	NM_001383	69.03	14.35	100
chr5	NM_001999	79.76	10.75	100
chr19	ENST00000592141	440.07	26.11	100
chr19	NM_001270639	109.15	14.86	100
chr16	NM_020947	104.3	8.71	100
chr20	NM_003286	3100	58.97	46.96
chr8	NM_014066	152.59	21.76	100
chr2	NM_020675	571.66	36.5	100
chr14	NM_001193314	3100	124.17	46.96
chr6	NM_001305102	77.71	12.01	100
chr6	NM_015245	125.63	11.64	100
chr16	NM_020422	200.52	29.72	100
chr2	NM_030926	3100	69.6	46.96
chr1	ENST00000372703	50.01	7.69	100
chr1	NM_017707	1181.75	59.96	100
chr19	NM_017827	165.56	26.65	100
chr7	NM_024926	81.65	7.69	100
chr12	NM_024072	2196.64	22.94	62.97
chr19	ENST00000474397	964.91	32.13	100
chr16	NM_001099784	3100	43.79	46.96
chr6	NM_015921	227.24	16.6	100
chr19	NM_024729	816.3	21.52	100
chr10	NM_153367	148.59	15.36	100
chr7	NM_024653	97.42	12.6	100
chr16	NM_138440	374.77	27.67	100
chr19	NM_015168	3100	70.93	46.96
chr7	NM_002947	230.5	20.25	100
chr3	NM_014703	82.09	7.24	100
chr10	NM_144588	81.65	11.79	100
chr11	NM_002419	3100	182.95	46.96
chr17	NM_001136498	3100	97.68	46.96
chr13	NM_032565	80.6	9.74	100
chr13	uc031qno.1	60.88	6.15	100
chr5	NM_007286	150.94	24.09	100
chr10	NM_014431	121.67	12.81	100
chr22	NM_002473	3100	49.37	46.96
chr5	NM_005711	125.19	16.9	100
chr4	NM_005935	1955.21	39.27	69.42
chr11	NM_015055	65.25	10.99	100
chr5	NM_006598	96.56	11.79	100
chr7	NM_001080495	357.1	16.46	100
chr19	NM_007145	1111.83	27.42	100
chr16	NM_020825	735.55	21.83	100
chr6	NM_014780	331.47	12.09	100
chr1	NM_014388	300.6	32.29	100
chr7	NM_030935	472.36	18.45	100
chr18	NM_001142397	365.38	27.94	100
chr3	NM_032359	2246.44	136.32	62.03
chr12	NM_001042603	80.75	6.84	100
chr3	NM_001407	120.73	17.42	100
chr9	NM_017617	52.53	9.4	100
chr10	ENST00000368562	140.74	6.97	100
chr22	NM_015124	216.23	21.79	100
chr12	NM_001109662	65.17	5.94	100
chr6	NM_015695	283.07	12.89	100
chr11	NM_001642	119.14	7	100
chr22	NM_013327	289.97	26.14	100
chr11	NM_032273	145.58	11.79	100
[truncated: 28,906 more rows]
