# Supplementary material for: NAT10‐mediated ac4C modification promotes ectoderm differentiation of human embryonic stem cells via acetylating NR2F1 mRNA
Source: Cell Prolif. 2023 Dec 2;57(4):e13577. doi: 10.1111/cpr.13577 (PMC10984107; doi:10.1111/cpr.13577)
Supplement: Supplementary file 11 — TABLE S4. Supplementary Table. [file CPR-57-e13577-s006.xlsx]

## Sheet: NEP
chrom	transcript_id	‘-10*log10_pvalue	fold_enrichment	’-10*Log10_FDR
chrX	NM_001711	160.25	9.14	100
chr7	NM_001278559	428.93	13.24	100
chr17	ENST00000452859	350.24	15.1	100
chr11	NM_012309	105.97	6.49	100
chr12	NM_001160	1862	24.58	62.07
chr19	ENST00000600282	751.48	11.44	100
chr13	NM_005561	126.71	3.32	100
chr2	NM_017974	193.5	10.31	100
chr12	NM_021094	77.39	3.37	100
chr11	NM_000039	57.14	4.81	100
chr7	NM_003508	998.9	12.43	95.41
chr19	NM_001144950	191.79	11.06	100
chr7	NM_138811	114.04	7.45	100
chr10	NM_005962	128.94	8.66	100
chr14	NM_213601	56.78	6.61	100
chr1	NM_005595	53.36	5.53	100
chr1	NM_173083	95.43	6.69	100
chr16	NM_032575	3100	27.49	44.36
chr13	NM_005561	63.44	3.12	100
chr22	NM_014337	103.65	4.74	100
chr3	NM_199420	73.44	5.07	100
chrX	NM_015698	132.8	4.68	100
chr10	NM_031923	1029.3	32.94	93.43
chr14	NM_001271507	611.63	18.99	100
chr2	ENST00000409594	276.42	6.11	100
chr7	NM_024926	52.73	4.44	100
chr22	NM_007032	332.16	19.23	100
chr22	NM_015140	3100	179.11	44.36
chr2	ENST00000445649	98.84	8.91	100
chr7	NM_001199838	139.4	5.29	100
chr2	NM_015934	148.21	4.74	100
chr2	NM_173651	353.71	10.81	100
chr4	NM_001040260	422.81	9.47	100
chr9	NM_182487	121.75	6.63	100
chr2	NM_031902	132.71	5.95	100
chr14	NM_053064	74.4	6.14	100
chr19	NM_004793	2178.25	17.85	57
chr22	uc010gsc.3	376.11	7.52	100
chr19	NM_138412	177.27	4.03	100
chr8	NM_025195	589.34	13.3	100
chr19	NM_012289	434.24	4.46	100
chr16	NM_022773	443.33	5.9	100
chr1	NM_003993	220.73	5.65	100
chr10	NM_001270374	200.47	8.72	100
chr6	NM_003533	3100	35.01	44.36
chr3	NM_021937	65.61	6.49	100
chr20	ENST00000422302	153.2	9.14	100
chr11	NM_173588	51.52	3.13	100
chr16	uc021tmj.1	104.27	9.24	100
chrX	uc022cij.1	230.62	11.54	100
chr19	uc002mnz.3	3100	21.9	44.36
chr17	uc031qxy.1	298.93	7.78	100
chr11	ENST00000525167	75.06	5.71	100
chr19	ENST00000270235	182.05	9.62	100
chr19	NM_001961	1805.74	5.65	63.83
chr9	NM_021224	3100	12.13	44.36
chr3	NM_003940	343.47	15.15	100
chr14	NM_130469	635.55	24.76	100
chr9	ENST00000375018	374.96	14.09	100
chr13	NM_014832	1918.12	30.75	61.51
chr2	NM_004834	3100	258.51	44.36
chr16	NM_018092	437.21	11.79	100
chr12	NM_006940	73.06	7.09	100
chr8	NM_016647	193.05	5.65	100
chr19	NM_000435	63.32	3.53	100
chr15	NM_020843	64.26	3.25	100
chr1	NM_001243768	137.91	5.74	100
chr20	NM_001719	282.86	8.89	100
chr2	NM_015955	150.62	8.85	100
chr2	NM_014911	65.82	6.62	100
chr14	NM_152328	61.61	4.61	100
chr11	ENST00000545016	1686.49	9.33	65.82
chr1	NM_001281517	199.97	6.19	100
chr11	NM_015399	77.79	5.3	100
chr16	NM_001282507	477.51	10.46	100
chr20	NM_001301860	85.36	7.21	100
chr19	NM_002103	65.82	3.19	100
chr15	NM_015059	53.84	3.71	100
chr11	NM_006795	2312.72	25.33	55
chr17	NM_181671	55.76	3.85	100
chr11	NM_022337	118.87	7.69	100
chr10	ENST00000538146	339.12	10.04	100
chr19	NM_016573	263.68	10.58	100
chr19	ENST00000494516	3100	60.21	44.36
chr1	NM_003198	50.48	3.06	100
chr9	NM_001101338	51.52	3.13	100
chr2	NM_001039569	61.4	3.13	100
chr19	NM_006387	3100	95.96	44.36
chr15	ENST00000562901	337.4	8.11	100
chr19	NM_005357	424.42	9.74	100
chr5	NM_020199	341.58	7.22	100
chr2	NM_016131	483.23	6.86	100
chr6	NM_003931	1837.97	10.01	62.64
chr19	NM_024310	150.83	8.9	100
chr15	NM_020211	3100	42.82	44.36
chr6	NM_001431	173.98	6.7	100
chr19	uc002mow.1	3100	95.04	44.36
chr1	NM_001409	674.14	8.37	100
chr1	NM_018056	86.18	6.52	100
chr11	NM_004265	3100	7.27	44.36
chr1	NM_031844	3100	144.23	44.36
chr5	NM_017785	200.47	11.31	100
chr16	NM_022166	70.8	5.95	100
chr2	NM_018383	85.85	4.09	100
chr1	NM_014571	125.77	8.41	100
chr2	NM_003584	268.73	12.5	100
chr9	NM_007371	3100	54.18	44.36
chr2	NM_001692	120.9	11.3	100
chr3	NM_015340	58.01	5.77	100
chr5	ENST00000499601	106.33	6.83	100
chr12	NM_173602	679.08	17.49	100
chr16	NM_032039	3202.75	17.52	91.3
chr11	NM_015191	435.35	15.36	100
chr19	NM_005934	532.16	15.63	100
chr20	NM_018840	1183.24	15.78	83.96
chr7	NM_002291	50.17	6.05	100
chrX	NM_152274	102.64	6.97	100
chr20	NM_002466	3147.08	14.96	64.79
chr20	NM_007186	691.52	12.51	100
chr6	NM_006238	1283.59	12.69	79.43
chr5	NM_052909	92.62	4.83	100
chr5	NM_078483	90.68	7.93	100
chr3	NM_003458	132.66	8.41	100
chr1	NM_007170	132.71	9.2	100
chr2	NM_003162	922.1	26.21	100
chr10	NM_144588	67.79	3.1	100
chr15	NM_138423	275.18	7.28	100
chr13	ENST00000375820	107.61	4.09	100
chr11	NM_014824	660.32	18.75	100
chr19	NM_005919	187.8	9.14	100
chr9	NM_006200	701.21	23.8	100
chr14	NM_152328	116.3	6.49	100
chr12	NM_007174	863.8	12.91	100
chr10	NM_001080512	101.14	7.93	100
chr19	ENST00000597316	59.22	4.9	100
chr4	ENST00000540549	91.29	6.49	100
chr7	NM_003550	617.56	12.62	100
chr12	NM_005895	949.83	15.36	99.03
chr20	NM_005873	173.52	10.58	100
chr17	NM_001144952	2809.26	25.89	47.99
chr8	NM_017780	367.4	8.53	100
chr13	NM_015567	853.13	6.57	100
chr20	NM_004535	52.51	5.05	100
chr19	ENST00000599398	3100	110.87	44.36
chr16	NM_017839	140.91	7.7	100
chr10	NM_019619	686.32	18.26	100
chr7	NM_001195220	147.29	9.86	100
chrX	NM_005334	3100	40.55	44.36
chr10	NM_032804	1369.73	13.46	75.79
chrY	NM_002183	628.29	13.39	100
chr1	NM_007269	467.66	12.44	100
chr9	uc004bnd.1	417.51	7.15	100
chrX	NM_014380	3100	9.09	44.36
chr18	NM_020964	60.63	5.33	100
chr7	NM_018059	517.99	15.63	100
chr19	ENST00000252444	197.82	9.14	100
chr4	NM_003603	65.71	6.25	100
chr7	NM_012301	164.76	8.9	100
chr1	NM_002840	650.5	6.5	100
chr13	ENST00000375310	158.28	7.07	100
chr11	NM_001098638	843.19	14.55	100
chr20	NM_024704	199.97	6.6	100
chr18	uc002kxq.2	248.61	10.43	100
chr3	NM_080927	1905.07	27.75	61.69
chr3	NM_001244808	1275.24	44.96	79.45
chr3	NM_014703	700.39	9.3	100
chr14	NM_014977	3100	14.88	44.36
chr22	NM_012295	213.94	11.61	100
chr19	NM_015015	1542.13	26.19	69.97
chr16	NM_032444	960.06	8.32	98.19
chr2	NM_052920	78.91	5.29	100
chr19	NM_003089	522.56	3.95	100
chr19	NM_002967	3100	26.89	44.36
chr4	NM_020722	1138.98	12.94	86.31
chr2	ENST00000429791	1208.71	15.01	82.64
chr16	NM_015041	53.3	4.56	100
chr17	NM_017950	96.33	7.21	100
chr20	NM_176812	3100	80.26	44.36
chr14	ENST00000402714	3100	118.29	44.36
chr1	NM_002481	88.73	5.53	100
chr22	NM_138415	471.32	15.21	100
chr2	NM_032515	1026.49	18.01	93.62
chr20	NM_007186	151.17	8.6	100
chr6	NM_017640	923.18	26.45	100
chr17	NM_000419	66.58	5.53	100
chr7	NM_003227	113.12	6.49	100
chr19	NM_004924	566.38	7.43	100
chr12	ENST00000540963	530.58	12.98	100
chr7	NM_003550	320.84	9.97	100
chr4	NM_001300767	677.8	21.64	100
chr13	ENST00000375608	178.41	10.34	100
chrX	NM_031407	77.81	3.09	100
chr17	NM_003488	57.74	5.49	100
chr10	NM_152643	897.42	16.35	100
chr9	NM_138361	168.58	9.14	100
chr20	NM_006282	381.65	5.6	100
chr5	NM_020928	170.88	6.24	100
chr1	NM_015203	1741.28	17.35	64.91
chr13	ENST00000375820	3220.27	15.05	100
chr17	NM_030802	939.78	19.32	100
chr16	NM_022041	456.4	17.47	100
chr2	NM_012476	387.71	10.77	100
chr10	NM_033100	382.28	10.03	100
chr19	NM_001297418	3100	41.99	44.36
chr13	NM_001265	100.69	5.77	100
chr1	NM_004326	331.52	4.56	100
chr5	NM_139168	360.44	9.61	100
chr1	NM_017707	87.72	6.72	100
chr1	NM_032184	3100	89.68	44.36
chr19	ENST00000592374	942.48	28.08	99.98
chr17	NM_001545	315.55	7.23	100
chr7	NM_016019	506.04	5.9	100
chr8	NM_001008539	67.1	7.69	100
chr6	NM_020662	120.88	6.16	100
chr4	NM_002913	116.79	6.09	100
chr3	NM_000551	3100	48.8	44.36
chr19	NM_001130867	62.19	3.2	100
chr19	ENST00000360016	839.23	22.72	100
chr19	NM_002503	285.05	13.94	100
chr17	NM_152463	108.91	4.18	100
chr9	NM_017617	1975.35	17.11	60.45
chr1	NM_198503	80.89	4.77	100
chr16	NM_133443	235.3	8.08	100
chr14	ENST00000340892	61.4	4.81	100
chr2	ENST00000419748	281.38	13.22	100
chr2	NM_005102	350.62	11.31	100
chr1	NM_015906	70.13	7.87	100
chr19	ENST00000594570	1062.89	34.47	90.98
chr13	NM_001846	3100	18.08	44.36
chr1	NM_018188	68.59	4.81	100
chr2	NM_207363	69.13	4.42	100
chr8	NM_173831	1372.17	25.64	75.58
chr19	NM_004145	1871.99	51.93	62.06
chr4	NM_001114357	113.12	5.53	100
chr12	NM_003213	100.76	7.21	100
chr20	NM_021202	461.69	19.05	100
chr16	NM_013275	1071.25	22.26	90.54
chr8	NM_016099	86.86	4.51	100
chr19	NM_006184	3100	26.56	44.36
chr17	NM_001466	2474.11	12.22	52.84
chr16	NM_002428	525.8	10.52	100
chr6	NM_005943	57.2	7.21	100
chr11	NM_020901	273.73	4.66	100
chr10	ENST00000372725	577.14	17.55	100
chr22	NM_004327	147	9.94	100
chr20	NM_001794	1142.54	30.77	86.1
chr19	NM_052848	564.39	13.57	100
chr7	NM_006989	54.23	3.83	100
chr8	NM_015170	84.87	2.7	100
chr5	NM_005859	3180.8	29.19	73.17
chr16	NM_017869	235.34	9.4	100
chr9	ENST00000392945	669.41	8.39	100
chr12	NM_003211	216.33	7.27	100
chr19	NM_006532	117.7	7.93	100
chr7	NM_152744	71.91	4.81	100
chr10	NM_012071	58.3	3.64	100
chr16	NM_020988	3100	38	44.36
chr12	NM_005895	1784.16	13.57	64.17
chr16	NM_003933	148.73	8.9	100
chr11	NM_016223	484.67	15.87	100
chr8	NM_012079	2451.46	22.71	53.3
chr4	NM_014822	350.09	15.39	100
chr19	uc010xgs.1	1078.02	29.31	90.19
chrX	NM_004992	1123.44	45.2	87.01
chr18	NM_015210	991.26	10.94	95.93
chr1	NM_033102	120.88	5.77	100
chr19	NM_005234	89.98	4.46	100
chr22	NM_015241	151.81	4.43	100
chr12	NM_000725	245.85	7.75	100
chr5	NM_014666	1705.66	15.85	65.37
chr5	NM_006350	265.97	10.19	100
chr19	NM_032792	439.93	14	100
chr17	NM_001199417	531.44	19.47	100
chr17	NM_153357	844.6	14.18	100
chr14	NM_018477	126.03	5.77	100
chr1	NM_024503	86.94	5.38	100
chr7	NM_006989	134.16	6.53	100
chr5	NM_014666	3100	89.16	44.36
chr2	ENST00000416732	1231	11.99	81.28
chr1	NM_000574	102.68	5.96	100
chr13	uc010tcy.1	97.39	6.52	100
chr17	NM_003985	87.19	8.66	100
chr2	NM_004939	468.51	5.89	100
chr4	NM_001237	273.65	5.49	100
chr1	NM_022371	59.37	4.81	100
chr7	NM_133457	400.96	13.2	100
chrX	NM_001144002	101.73	4.29	100
chr7	NM_207336	56.81	5.53	100
chr5	NM_001001419	949.79	11.62	99.01
chr5	NM_014244	66.72	5.29	100
chr17	ENST00000284110	318.18	10.74	100
chr12	NM_020367	100.29	5.75	100
chr1	NM_005704	59.06	3.97	100
chr5	NM_024830	68.11	5.36	100
chr11	NM_006595	51.08	5.16	100
chr1	NM_002508	68.86	3.42	100
chr3	NM_021032	301.25	10.1	100
chr9	NM_138462	457.03	20.72	100
chr19	NM_015073	363.36	8.23	100
chr1	NM_005626	3100	27.6	44.36
chr9	NM_017738	961.75	18.4	98.01
chr5	NM_173465	69.94	7.45	100
chr19	NM_003169	73.04	2.54	100
chrX	NM_152780	1489.41	35.58	71.41
chr10	ENST00000339310	1092.68	14.74	89.01
chr19	NM_145245	1791.82	16.56	63.99
chr19	NM_000709	70.96	3.83	100
chr3	NM_033027	672.93	15.39	100
chr17	ENST00000581451	542.48	13.28	100
chr2	NM_016490	57.03	4.49	100
chrX	NM_001008537	235.59	8.9	100
chr5	NM_019018	145.53	8.82	100
chrX	NM_006375	66.58	3.37	100
chr19	ENST00000600714	60.43	4.42	100
chr13	NM_001079673	345.3	15.95	100
chr11	ENST00000533160	1452.44	34.62	72.35
chr19	ENST00000547828	70.84	5.03	100
chr1	ENST00000336798	1482.74	15.45	71.66
chr3	uc003bxx.3	67.5	3.54	100
chr14	NM_174976	281.81	7.34	100
chr7	NM_015610	90.67	7.36	100
chr1	NM_020925	98.67	4.67	100
chr4	ENST00000509454	67.01	5.77	100
chr13	ENST00000453989	1179.94	21.23	83.92
chr9	ENST00000343053	1970.92	23.25	60.57
chr21	NM_006031	338.71	7.03	100
chr2	NM_002026	602.6	6.09	100
chr9	NM_003934	989.91	12.02	96.06
chr8	NM_012154	70.55	6.33	100
chr19	NM_001080434	3100	31.05	44.36
chr8	NM_012154	582.13	15.01	100
chr6	uc003njm.3	3100	18.44	44.36
chr4	NM_017816	545.49	10.69	100
chr12	NM_015002	3100	29.43	44.36
chr2	NM_003128	249.58	9.38	100
chr16	NM_032268	2369.72	32.21	54.39
chr12	NM_002332	649.44	10.69	100
chr19	NM_052850	3100	39.96	44.36
chr6	NM_012288	51.51	3.85	100
chr17	NM_001271875	72.67	3.6	100
chr3	ENST00000393292	688.09	9.75	100
chr2	NM_015904	3100	59	44.36
chr7	NM_015694	133.82	5.21	100
chrX	NM_031407	3100	10.18	44.36
chr5	NM_012382	102.2	5.91	100
chr15	NM_002499	215.88	7.25	100
chr16	NM_003470	76.13	4.28	100
chr15	NM_004255	1418.83	7.8	73.92
chr5	NM_002449	470.49	11.3	100
chr20	uc010gij.1	107.69	5.77	100
chr12	NM_173595	53.72	3.99	100
chr2	NM_018158	92.61	4.02	100
chr1	NM_001282856	116.06	8.7	100
chr16	NM_024816	50.49	5.77	100
chr20	NM_006227	143.76	5.08	100
chr2	NM_005876	2923.68	44.48	46.61
chr7	NM_152556	191.96	10.47	100
chr12	uc001txu.3	140.05	6.34	100
chr15	NM_004667	1096.25	21.68	88.71
chr1	NM_006893	83.04	4.16	100
chr3	NM_178862	52.67	4.44	100
chr1	NM_001136003	52.1	5.53	100
chr15	NM_004998	77.39	4.57	100
chr7	NM_031946	1647.45	18.13	66.84
chr8	NM_213605	258.74	7.48	100
chr2	NM_021907	3100	78.38	44.36
chrX	uc004ecr.2	1338.42	27.55	76.92
chr20	NM_005093	227.47	7.19	100
chr17	NM_004375	493.42	10.04	100
chr1	NM_005839	3100	24.74	44.36
chr7	NM_030661	2625.48	28.39	50.1
chr2	NM_017969	2309.02	9.67	55.19
chr1	NM_014698	143.91	8.43	100
chr1	NM_018203	327.21	14.73	100
chr5	NM_001144875	50.63	3.61	100
chr4	NM_018078	59.92	3.99	100
chr19	NM_012398	472.75	12.98	100
chr7	NM_002847	812.83	12.61	100
chr6	NM_015278	1769.33	16.72	64.47
chr1	NM_017825	74.06	5.48	100
chr20	NM_000178	59.22	4.54	100
chr18	NM_005151	766.34	15.63	100
chrX	NM_004484	2410.08	22.97	53.9
chr19	ENST00000586561	302.72	9.53	100
chr17	NM_001144952	223.24	7.55	100
chr5	NM_005990	213.98	8.9	100
chr16	NM_005072	124.9	4.76	100
chr14	NM_001144995	637.28	11.98	100
chr2	NM_013450	78.42	3.32	100
chr1	NM_014801	155.69	4.75	100
chr20	NM_015266	367.42	11.62	100
chr2	NM_004807	3100	41.35	44.36
chr19	ENST00000588269	224.15	3.88	100
chr6	NM_138572	329.22	10.82	100
chr19	NM_016246	910.05	10.28	100
chr8	NM_031466	82.42	5.05	100
chr14	NM_145165	118.56	4.28	100
chr12	uc031qfi.1	87.89	4	100
chr20	NM_025176	392.16	19.23	100
chr8	NM_013956	205.14	8.33	100
chr1	ENST00000607379	3100	60.24	44.36
chr12	NM_006312	3100	28.84	44.36
chr16	NM_005632	84.27	5.1	100
chr7	NM_007270	302.59	7.14	100
chrX	uc004dmn.1	55.45	3.69	100
chr20	NM_022104	1112.28	14.96	87.52
chr2	ENST00000457633	514.95	12.45	100
chr16	NM_001481	79.2	7.21	100
chr1	NM_003327	94.66	4.33	100
chr2	NM_172070	82.63	4.91	100
chr19	uc010xnp.2	281.68	11.06	100
chr4	NM_015274	57.23	4.09	100
chr12	NM_016312	868.56	7.52	100
chr10	NM_001243778	51.57	6.21	100
chr6	ENST00000356956	341.15	7.18	100
chr19	NM_138412	522.62	18.03	100
chr12	NM_005230	369.78	15.78	100
chr11	ENST00000321016	97.95	6.79	100
chr2	uc002sdj.2	1149.17	6.73	85.81
chr5	NM_002397	74.97	6.25	100
chr19	NM_212550	355.43	6.46	100
chr17	NM_002507	937.44	11.86	100
chr2	NM_148962	296.75	13.53	100
chr12	NM_005505	244.53	3.85	100
chr2	ENST00000420510	53.5	3.96	100
chr17	NM_006107	821.57	6.18	100
chr1	NM_015471	65.86	6.27	100
chr1	NM_015149	177.67	11.06	100
chr17	NM_006640	1884.75	4.86	61.86
chr11	NM_012305	768.41	36.06	100
chr10	ENST00000340329	71.91	5.77	100
chr9	ENST00000373865	411.53	10.32	100
chr9	NM_020893	82.5	7.93	100
chr11	NM_145117	80.14	4.57	100
chr14	NM_001146683	1604.76	48.71	68.39
chr19	NM_013447	200.91	13.94	100
chr9	NM_003070	98	8.17	100
chr2	NM_024545	913.81	7.76	100
chr13	NM_005708	269.65	5.56	100
chrX	NM_016379	871.62	25.48	100
chr19	NM_015168	836.85	12.99	100
chr17	NM_003457	489.96	6.59	100
chr17	NM_005964	374.67	5.05	100
chr10	NM_012215	3100	119.64	44.36
chr7	NM_001303481	283.86	5.15	100
chr3	NM_021105	317.29	9.9	100
chr2	NM_000575	69.44	5.77	100
chr1	NM_015215	204.63	11.06	100
chr19	NM_138352	3100	59.52	44.36
chr19	NM_015016	221.61	10.82	100
chr7	ENST00000536178	88.55	8.6	100
chr19	NM_032447	105.81	6.01	100
chr7	NM_014390	128.15	3.2	100
chr16	NM_033212	105.78	9.38	100
chr10	NM_004969	554.9	20.44	100
chr19	NM_031417	389.54	5.09	100
chr16	ENST00000564703	65.87	4.33	100
chr10	NM_014767	340.13	16.35	100
chr2	NM_001277406	54.66	4.81	100
chr12	NM_021953	396.18	16.41	100
chr9	NM_017586	827.02	9.51	100
chr19	NM_014203	189.32	6.65	100
chr7	NM_058246	175.77	7.71	100
chr1	NM_133467	368.42	7.78	100
chr14	NM_015005	376.82	10.34	100
chr13	NM_016248	133.21	8.57	100
chr19	NM_001001524	80.86	7.93	100
chr8	NM_018246	66.78	3.69	100
chr1	ENST00000456915	179.12	5.78	100
chr4	NM_003023	2954.67	32.98	46.39
chr8	NM_002095	120.41	4.31	100
chr11	NM_015055	157.92	4.65	100
chr8	ENST00000517630	154.54	5.98	100
chr20	NM_080627	996.46	15.4	95.59
chr20	NM_080820	127.29	2.91	100
chr9	NM_000113	275.67	13.7	100
chr1	NM_001854	61.64	2.92	100
chr7	NM_032421	857.19	7.94	100
chr10	NM_002775	308.24	8.06	100
chr16	NM_001040284	812.83	18.11	100
chr11	NM_016621	507.99	11.54	100
chr3	NM_207351	521.3	14.82	100
chr9	NM_033387	196.02	13.94	100
chr15	NM_130810	69.82	6.97	100
chr12	NM_005967	2779.71	14.32	48.29
chr13	NM_007368	1490.51	34.25	71.4
chr10	NM_012330	1141.89	31.25	86.11
chr4	NM_016205	66.41	6.56	100
chr11	NM_024113	139.53	9.27	100
chr17	NM_014877	570.5	12.23	100
chr5	NM_002154	507.41	7	100
chr9	NM_003028	56.38	5.05	100
chrX	NM_001006682	378.14	10.93	100
chr9	NM_144966	57.76	6.01	100
chr5	NM_003135	56.81	4.49	100
chr3	NM_024947	256.62	14.67	100
chr19	NM_015321	885.89	20.67	100
chr2	ENST00000520530	1823.75	34.62	63.15
chr8	ENST00000521807	304.4	12.5	100
chr15	NM_002755	408.48	8.94	100
chr22	NM_014570	132.66	4.57	100
chr17	NM_207386	89.73	5.78	100
chr1	NM_080391	3100	39.47	44.36
chr15	NM_017610	881.74	11.48	100
chr16	ENST00000529564	276.64	7.77	100
chr13	NM_006002	55.97	2.56	100
chr1	NM_133494	51.82	3.37	100
chr9	NM_013355	1310.32	24.04	78.35
chr22	NM_080647	120.48	6.25	100
chr1	NM_001938	215.22	6.87	100
chr1	NM_030907	90.46	4.45	100
chr9	NM_005489	214.35	10.58	100
chr5	NM_004272	1073.86	15.77	90.46
chr17	NM_032595	3100	35.44	44.36
chr3	NM_006254	62.36	4.68	100
chrX	NM_000292	56.38	5.53	100
chr15	NM_005503	288.34	13.06	100
chr15	NM_004667	59.84	2.93	100
chr6	NM_152551	332.81	7.89	100
chr17	ENST00000174621	53.74	7.45	100
chr6	NM_025218	56.38	5.53	100
chr10	NM_024834	474.57	17.51	100
chr17	NM_052916	167.55	6.75	100
chr20	NM_053041	805.1	18.94	100
chr11	NM_058166	91.77	4.65	100
chr15	NM_139242	51.52	3.13	100
chrX	NM_018486	218.89	11.3	100
chr5	NM_001142935	1135.01	7.11	86.47
chr3	NM_016329	317.62	7.98	100
chr1	NM_007274	1125.96	45.92	86.87
chr20	ENST00000424750	294.07	9.86	100
chrX	NM_001555	134.94	6.25	100
chr20	uc002xba.1	68.52	5.55	100
chr11	NM_001642	3100	8.93	44.36
chr19	ENST00000586929	73.3	5.23	100
chr19	NM_001410	109.99	6.01	100
chr21	NM_006657	3100	75.49	44.36
chr8	NM_024790	364.74	13.94	100
chr2	NM_052917	158.67	5.85	100
chrX	NM_024863	3100	110.65	44.36
chr12	NM_017899	83.06	6.73	100
chr1	NM_033467	69.49	5.53	100
chr2	NM_003887	535.87	5.69	100
chr1	NM_005529	352.54	7.85	100
chr14	NM_004184	462.56	17.07	100
chr6	NM_006510	96.46	3.89	100
chr17	NM_005052	771.94	6.49	100
chr1	NM_020451	2125.9	18.88	57.94
chr19	NM_018028	190.63	7.23	100
chr9	ENST00000434457	454.73	14.2	100
chr11	NM_002180	171.99	8.13	100
chr1	NM_018022	53.12	6.27	100
chr10	NM_001278	185.01	10.58	100
chr6	NM_003898	192.66	8.9	100
chr11	NM_006946	89.34	5.58	100
chr10	NM_001200049	152.76	11.18	100
chr2	NM_014668	376.27	8.77	100
chr21	ENST00000400202	1332.91	25.88	77.14
chr1	NM_001252406	226.01	10.1	100
chr9	NM_006266	102.74	3.89	100
chr1	ENST00000420190	56.38	4.57	100
chr4	NM_016228	1067.97	23.56	90.64
chr22	NM_015703	3100	16.22	44.36
chr2	NM_004522	331.67	5.62	100
chr4	NM_018227	273.65	12.2	100
chr2	NM_004321	1031.06	8.36	93.64
chr8	NM_213605	110.08	8.55	100
chr21	NM_017446	186.57	5.98	100
chr18	ENST00000588679	295.28	8.98	100
chr11	NM_178537	3100	43.56	44.36
chr1	ENST00000540246	152.46	3.08	100
chr16	NM_001164579	1918.36	37.51	61.52
chr5	NM_138782	56.23	3.19	100
chr15	NM_014918	1148.5	31.26	85.85
chr6	uc003mup.1	60.58	5.52	100
chr2	NM_017849	81.96	6.57	100
chr3	NM_001008269	184.88	13.7	100
chr1	NM_018194	57	7.69	100
chr16	NM_004594	88.97	4.09	100
chr13	NM_031431	138.79	10.69	100
chr19	NM_000455	1954.99	12.19	60.95
chr22	ENST00000358295	387.42	19.23	100
chr8	NM_024812	278.17	11.56	100
chr20	NM_003098	87.73	8.17	100
chr6	NM_153042	239.99	13.94	100
chr2	ENST00000426280	1550.67	22.6	69.75
chr12	NM_001286192	595.1	21.61	100
chr2	NM_004321	965.61	15.88	97.82
chr1	NM_014847	736.07	4.45	100
chr22	NM_138415	277.11	13.7	100
chr20	NM_080821	352.76	17.55	100
chrX	NM_017602	2257.21	19.52	55.81
chr11	NM_000062	1636.5	13.53	67.46
chr1	NM_004631	794.81	11.66	100
chr7	NM_014377	111.08	5.36	100
chr3	ENST00000427617	194.07	9.89	100
chr1	NM_148960	51.59	5.53	100
chr17	NM_004259	73.29	5.02	100
chr19	NM_021241	345.68	10.68	100
chr7	NM_181552	279.37	8.27	100
chr22	NM_001013647	66.1	6.73	100
chr19	NM_005619	681.52	16.45	100
chr6	NM_001288	165.59	4.73	100
chr11	NM_001256695	66.58	4.81	100
chrX	NM_014235	111.97	4.53	100
chr16	NM_024816	194.08	10.58	100
chr10	NM_018027	204.46	8.9	100
chr3	ENST00000459638	3100	296.44	44.36
chr7	NM_014251	397.73	14.46	100
chr11	NM_020896	2207.62	32.94	56.58
chr1	NM_052843	414.51	10.93	100
chr16	NM_001099784	955.06	8.91	98.58
chr6	NM_004100	139.4	5.05	100
chr1	NM_015039	66.58	4.81	100
chr8	NM_003184	3100	73.4	44.36
chr17	NM_004758	102.75	6.28	100
chr7	NM_005397	3100	40.91	44.36
chr3	ENST00000469623	3100	37.73	44.36
chr15	NM_005078	141.69	10.63	100
chr11	NM_020896	59.44	2.99	100
chr17	NM_004247	52.59	2.77	100
chr1	NM_024874	71.55	5.16	100
chr16	NM_020825	342.72	8.03	100
chr1	NM_015714	315.2	9.95	100
chr7	ENST00000476977	51.88	5.06	100
chr12	NM_032369	260.37	15.15	100
chr5	ENST00000403607	874.1	8.06	100
chr12	NM_000616	192	11.57	100
chr9	NM_138361	1300.63	26.21	78.94
chr17	NM_004655	598.09	17.31	100
chr19	NM_002691	404.11	9.82	100
chr14	ENST00000397276	3100	19.46	44.36
chr8	NM_014109	491.47	11.78	100
chr17	NM_020753	69.07	5.34	100
chr8	NM_025151	1545.09	37.51	69.9
chr19	uc002njq.3	343.47	7.31	100
chr11	NM_006006	987.13	18.08	96.26
chr17	NM_181716	132.92	8.45	100
chr10	NM_019619	61.61	4.99	100
chr5	NM_001278199	248.33	5.72	100
chr15	NM_001301186	61.4	3.85	100
chr19	NM_024729	263.55	8.41	100
chrX	ENST00000445622	130.3	6.19	100
chr1	NM_198545	383.52	5.04	100
chr15	NM_015059	118.88	6.9	100
chr4	NM_001292045	182.02	9.62	100
chr1	NM_020808	79.86	7.11	100
chr19	uc002med.1	446.97	10.99	100
chr3	NM_004656	1663.05	12.48	66.57
chr8	NM_207332	3100	173.1	44.36
chr17	NM_030968	50.9	5.29	100
chr17	NM_199262	130.3	6.35	100
chr17	ENST00000574717	740.26	26.34	100
chr17	NM_006340	117.09	4.07	100
chr1	ENST00000372500	938.32	13.52	100
chrX	NM_030624	822.4	16.31	100
chr16	ENST00000536184	134.17	6.08	100
chr11	NM_130847	281.27	5.11	100
chr1	NM_019891	83.03	6.25	100
chr1	NM_020631	1237.38	25.73	80.92
chr12	NM_001109662	56.6	4.03	100
chr21	NM_173354	104.94	6.07	100
chr16	NM_006662	193.38	3.63	100
chr11	NM_003377	210.54	3.34	100
chr8	ENST00000518912	1175.39	10.12	84.28
chr11	uc009yxa.1	1264.38	22.07	80.03
chr19	NM_013333	3100	12.87	44.36
chr13	NM_153023	1012.81	14.82	94.54
chr12	uc001tot.4	422.43	10.1	100
chr11	NM_053023	276.78	6.2	100
chr8	ENST00000380665	132.09	5.23	100
chr22	NM_001894	1690.93	10.67	65.78
chr2	NM_181457	135.75	6.73	100
chr18	ENST00000585642	142.83	8.41	100
chr13	ENST00000375457	958.03	13.83	98.42
chr22	NM_001082578	3100	39.67	44.36
chr2	NM_005633	481.47	12.9	100
chr1	NM_001271870	111.01	7.02	100
chr7	NM_015060	180.37	8.63	100
chr11	NM_001277961	86.48	6.94	100
chr15	ENST00000558176	70.61	4.53	100
chr3	NM_145262	174.55	6.98	100
chr1	NM_017596	3100	16.08	44.36
chr16	NM_015171	407.78	9.29	100
chr19	NM_001012643	802.58	11.36	100
chr8	ENST00000330701	286.49	14.91	100
chr9	NM_015354	120.44	4.26	100
chr2	NM_015650	487.83	20.68	100
chr12	NM_021150	65.21	4.81	100
chr4	ENST00000355072	169.73	9.82	100
chr13	NM_001040153	57.86	5.44	100
chr12	NM_021229	159.01	9.53	100
chr16	ENST00000520915	3100	22.2	44.36
chr10	uc009xop.2	854.04	9.97	100
chr1	NM_002840	3100	393.63	44.36
chr6	NM_022553	260.29	6.37	100
chr6	NM_015245	156.67	6.04	100
chr2	NM_018328	76.67	5.6	100
chr6	NM_015050	720.19	25.1	100
chr4	NM_005935	149.75	4.84	100
chr1	uc001hax.1	1695.66	33.42	65.64
chr1	NM_020765	54.76	4.25	100
chr8	ENST00000425429	82.29	6.73	100
chr19	NM_198457	320.33	12.74	100
chr4	NM_020846	210.81	5.84	100
chrX	NM_014481	553.8	6.71	100
chr9	ENST00000378911	53.5	2.42	100
chr15	NM_182616	458.86	14.42	100
chr19	NM_000540	179.17	6.49	100
chr16	NM_006181	1327.09	18.03	77.57
chr17	NM_000346	3221.92	30.65	100
chr10	NM_001005751	69.02	5.5	100
chr15	ENST00000360553	1355.36	14.01	76.32
chr4	NM_032219	100.9	5.77	100
chr9	NM_001007563	432.54	13.7	100
chr10	NM_013451	77.39	3.61	100
chr1	ENST00000360089	422.95	8.44	100
chr14	ENST00000557441	69.26	5.81	100
chr16	NM_004765	375.29	18.51	100
chr16	ENST00000569627	82.38	5.28	100
chr9	NM_017617	3163.99	15.81	75.47
chrX	NM_015975	262.72	11.65	100
chr19	NM_000068	678.29	20.92	100
chr10	NM_003631	260.25	6.51	100
chr14	NM_001161725	701.51	21.01	100
chr22	NM_033517	735.16	7.98	100
chr10	NM_030759	68.41	6.3	100
chr7	NM_198285	59.93	3.96	100
chr8	NM_001160372	113.21	10.34	100
chr17	NM_018896	86.14	7.21	100
chr11	NM_004620	91.65	4.46	100
chr1	NM_022733	101.76	9.5	100
chr7	NM_001203249	2702.31	42.45	49.52
chr22	NM_001128633	69.92	6.49	100
chrX	NM_015691	174.65	7.31	100
chr6	NM_003131	3100	113.27	44.36
chr1	NM_024066	990.75	13.82	95.96
chr6	ENST00000468204	157.57	7.43	100
chr21	NM_020706	324.43	5.32	100
chr14	NM_152307	66.3	6.97	100
chr12	NM_001109662	87.16	4.35	100
chr10	NM_080798	282.7	7.5	100
chrX	NM_004251	93.58	7.45	100
chr17	NM_001144952	56.8	2.87	100
chr16	NM_012106	547.7	22.84	100
chr20	uc021wfw.1	1481.76	25	71.67
chr7	NM_021116	56.32	5.05	100
chrX	NM_018977	106.5	5.62	100
chr20	NM_001008409	83.01	3.85	100
chr5	NM_001289984	77.43	7.45	100
chr2	ENST00000409549	132.71	7.25	100
chr2	ENST00000264448	108.29	5.16	100
chr19	NM_001190	81.99	7.15	100
chrX	NM_178151	320.06	9.14	100
chr14	NM_021260	61.02	6.82	100
chr6	NM_178012	3100	8.15	44.36
chr13	NM_025138	203.99	12.91	100
chr1	NM_005704	444.93	17.07	100
chr9	NM_173689	79.73	5.59	100
chr2	NM_133259	274.07	7.32	100
chr7	NM_017994	213.29	14.59	100
chr9	NM_002957	1106	19.71	88.06
chr1	NM_001409	838.08	15.63	100
chr20	NM_080820	2551.53	64.43	51.5
chr5	NM_014666	922.51	9.68	100
chr20	NM_024893	85.02	5.32	100
chr17	ENST00000573056	3100	81.31	44.36
chr7	NM_003550	148.38	8.41	100
chr2	NM_013450	168.43	6.57	100
chr9	NM_024617	83.93	3.52	100
chr3	ENST00000450489	143.95	6.82	100
chr19	ENST00000441941	204.85	10.08	100
chr2	ENST00000456682	58.16	4.66	100
chr12	NM_144671	783.02	28.37	100
chr19	NM_002739	84.27	3.85	100
chr2	NM_144563	167.62	9.62	100
chr10	ENST00000381072	328.26	10.58	100
chr7	NM_006080	58.57	4	100
chr20	NM_018197	56.32	3.78	100
chr10	NM_001135196	71.91	3.37	100
chrX	NM_133265	732.46	13.65	100
chr9	NM_014580	282.02	11.38	100
chr6	NM_133471	53.66	3.93	100
chr1	uc001bgm.1	2833.29	37.75	47.64
chr17	NM_002230	546.71	8.2	100
chr5	NM_003664	1290.08	6.69	79.26
chr17	NM_032646	99.99	5.04	100
chr10	NM_001002762	88.6	5.4	100
chr8	NM_018482	79.63	6.17	100
chr15	NM_024755	2628.7	16.36	50.08
chr1	NM_015017	108.51	7.96	100
chr20	uc002xqv.3	150.51	9.16	100
chr12	NM_194286	175.32	8.1	100
chr9	NM_007371	309.66	14.32	100
chr10	NM_001881	94.66	4.09	100
chr1	ENST00000538264	747.8	19.19	100
chr7	NM_002914	100.75	3.65	100
chr19	NM_002088	314.85	10.58	100
chr10	NM_006659	187.36	6.58	100
chr17	NM_005450	908.19	17.79	100
chr19	ENST00000544719	77.39	5.77	100
chr2	NM_006164	735.03	15.6	100
chr9	NM_001842	3100	28.98	44.36
chr12	NM_003213	79.7	5.53	100
chr7	NM_004935	239.71	7.45	100
chr1	NM_015101	82.79	6.01	100
chr9	NM_016172	783.46	12.09	100
chr21	NM_022115	58.02	4.84	100
chrY	NM_005088	3100	69.2	44.36
chrX	NM_015698	462.29	10.09	100
chr17	ENST00000585183	78.19	6.49	100
chr16	NM_001267574	3100	19.89	44.36
chr10	ENST00000419011	834.22	11.65	100
chrX	NM_004463	3100	40.78	44.36
chr16	NM_019065	159.74	8.22	100
chr5	NM_174889	381.36	14.29	100
chr7	NM_004333	59.63	3.24	100
chr17	NM_018307	141.25	8.7	100
chr1	ENST00000338555	134.88	4.81	100
chr22	NM_007032	261.76	8.59	100
chr15	NM_014659	62.14	2.21	100
chr8	NM_032777	60.05	7.21	100
chr9	NM_020145	137.81	6.97	100
chr11	NM_001258209	149.85	9.14	100
chr3	uc003cyh.3	53.04	3.97	100
chr16	uc010uzk.2	795.49	7.21	100
chr9	NM_024757	147.38	3.87	100
chr8	NM_014751	415.74	16.35	100
chr5	NM_001258454	441.6	20.68	100
chr7	NM_014671	565.02	13.2	100
chr17	NM_005993	98.32	4.89	100
chr19	NM_030818	64.9	5.76	100
chr10	NM_006426	512.83	11.22	100
chr3	NM_014602	468.73	17.79	100
chr15	NM_015042	413.18	7.86	100
chr4	NM_012118	386.84	12.51	100
chr16	NM_001761	216.61	9.39	100
chr22	NM_033517	625.17	15.61	100
chr2	NM_005759	426.9	4.99	100
chr16	NM_015133	2521.4	22.96	51.82
chr16	NM_015044	341.18	16.18	100
chr10	uc009xrk.1	245.44	7.03	100
chr19	NM_003249	651.04	12.91	100
chr12	ENST00000551245	303.05	9.23	100
chr19	NM_003938	2450.06	18.92	53.28
chr5	NM_007277	202.22	4.67	100
chr19	NM_017607	2989.52	43.39	45.85
chr19	NM_000208	145	8.9	100
chr3	NM_005929	65.97	4.81	100
chr10	NM_001300	140.7	7.88	100
chr11	ENST00000529728	92.94	5.09	100
chr16	uc002ddt.1	80.89	5.43	100
chr7	uc022ajh.2	160.93	8.13	100
chr19	ENST00000160740	3100	45.81	44.36
chr17	NM_004176	1502.81	29.78	70.82
chr13	NM_021999	2774.04	20.95	48.47
chr22	NM_022719	117.33	5.77	100
chr10	NM_014976	1211.79	15.17	82.56
chr10	NM_014753	88.14	4.29	100
chrX	NM_019117	71.91	4.09	100
chr7	NM_006409	108.92	6.34	100
chrX	NM_001242614	65.7	3.45	100
chr7	NM_002304	160.7	5.98	100
chr19	uc021usu.2	2656.28	19.12	50.1
chr17	NM_012336	1128.33	17.39	86.83
chr10	NM_019590	159.26	5.98	100
chr10	NM_018518	126.95	5.6	100
chr12	NM_013449	1463.89	12.94	72.17
chr13	NM_001303110	122.27	3.97	100
chr22	NM_003932	1189.75	5.95	83.62
chr22	uc010gyx.1	52.43	4.41	100
chr9	ENST00000378300	455.9	8.78	100
chr1	NM_003115	198.99	6.39	100
chr2	NM_015463	150.37	11.54	100
chr17	ENST00000592420	2912.11	12.96	46.55
chr1	NM_015149	3100	35.46	44.36
chr3	ENST00000444760	349.06	12.26	100
chr7	ENST00000471104	740.4	10.63	100
chr3	NM_018075	683.33	13.96	100
chr11	NM_002855	221	7.07	100
chr22	NM_006116	52.57	5.42	100
chr14	NM_006035	3100	19.21	44.36
chr12	NM_002824	3100	304.93	44.36
chr11	NM_003957	292.63	14.5	100
chr17	NM_001092	57.76	5.29	100
chr9	NM_003448	77.8	7.59	100
chr7	NM_004717	77.39	3.37	100
chr6	NM_002037	2977.64	25.59	46.01
chr15	NM_002499	559.6	9.94	100
chr6	NM_003144	355.68	7.42	100
chr11	NM_016582	85.43	7.21	100
chr14	NM_001039355	1193.05	16.98	83.45
chr9	NM_007005	264.27	6.25	100
chr1	NM_001684	91.78	4.49	100
chr15	NM_012428	98.96	6.36	100
chr22	NM_015140	198.72	5.31	100
chr2	NM_002081	3100	20.61	44.36
chr3	NM_014687	52.8	5.39	100
chr5	NM_001031711	515.65	9.39	100
chr5	NM_007118	636.85	19.47	100
chr11	NM_003627	147.95	9.62	100
chr22	NM_001171660	116.04	6.49	100
chr6	ENST00000478545	101.66	6.17	100
chr3	NM_001272083	2794.29	12.78	48.09
chr3	NM_003298	377.12	7.55	100
chr19	NM_001008401	3100	54.43	44.36
chr9	NM_032888	483.93	19.95	100
chr10	uc001ldy.3	78.31	6.01	100
chr7	NM_001913	85.21	2.88	100
chr17	NM_030802	1055.08	20.44	91.64
chr16	ENST00000536251	98.79	5.77	100
chr1	NM_173567	935.38	17.79	100
chr12	NM_002868	1312.92	14.44	78.24
chr4	NM_001287439	811.58	31.25	100
chr12	NM_015409	1754.68	21.25	64.86
chr22	uc011arc.1	458.11	7	100
chr5	NM_152686	241.53	6.76	100
chr17	uc010woo.2	209.86	6.05	100
chr1	NM_001144829	69.43	5.29	100
chr8	NM_012154	488.96	22.12	100
chr20	NM_000099	942.16	10.57	99.98
chr17	NM_177977	94.63	5.96	100
chr15	NM_020843	274.13	13.22	100
chr9	uc011lof.1	489.24	8.39	100
chr1	NM_001852	113.67	4.89	100
chr10	NM_014974	101.4	5.71	100
chr6	NM_001455	3100	62.75	44.36
chr15	NM_016073	1050.46	14.4	92.11
chr7	NM_152557	1826.89	47.36	63.12
chr1	NM_005012	3100	48.7	44.36
chr5	ENST00000512501	3100	62.02	44.36
chr5	NM_001543	191.78	8.86	100
chr2	NM_005378	3100	24.19	44.36
chr19	NM_000540	1109.21	29.57	87.76
chr20	NM_018197	51.52	4.57	100
chr17	NM_005177	126.94	6.48	100
chr8	NM_015117	338.64	9.86	100
chr14	NM_007361	399.72	7.69	100
chr1	NM_001114600	1852.46	14.1	62.34
chr17	NM_002737	74.93	6.73	100
chr21	NM_018964	81.96	7.76	100
chr16	NM_014700	3100	38.62	44.36
chr17	NM_018146	105.95	6.49	100
chr10	uc001kjb.1	222.24	11.54	100
chr10	ENST00000355876	61.11	5.48	100
chr16	NM_002484	321.65	6.27	100
chr8	NM_001722	3100	9.08	44.36
chr10	uc009xrh.3	59.27	5.1	100
chr5	NM_030627	115.32	7.07	100
chr4	NM_002092	2907.74	42.89	46.54
chr11	NM_022169	83.01	4.33	100
chr11	NM_006185	3100	19.45	44.36
chr2	NM_004881	70.78	7.63	100
chr1	uc001azu.2	3100	40.67	44.36
chr15	NM_015289	378.31	8.65	100
chr5	ENST00000509373	134.47	8.17	100
chr22	NM_017590	392.37	8.41	100
chr17	NM_014683	111.87	4.29	100
chr1	NM_001409	170.78	9.22	100
chr7	uc003uws.3	204.53	8.68	100
chr7	NM_001098834	112.53	6.01	100
chr12	NM_025114	286.69	11.46	100
chr9	ENST00000421828	1091.53	18.99	89.11
chr18	NM_171999	3100	20.33	44.36
chr17	NM_001365	204.37	5.05	100
chr22	NM_001199281	70.73	3.43	100
chr21	NM_194255	108.6	7.65	100
chr11	NM_003355	147.56	9.62	100
chr3	NM_014498	238.73	7.51	100
chr16	ENST00000564921	291.85	14.18	100
chr19	NM_015015	109.64	6.19	100
chr6	uc031snm.1	112.31	7.93	100
chr20	NM_020436	725.55	8.9	100
chr3	NM_017442	55.27	4.33	100
chr17	NM_003204	1915.76	15.67	61.51
chr1	NM_032328	137.41	9.38	100
chr12	NM_006312	2915.09	21.54	46.56
chr8	NM_014109	180.83	9.32	100
chr1	uc009wox.1	100.85	5.61	100
chr19	NM_018028	500.91	8.25	100
chr11	NM_145040	54.33	4.81	100
chr16	NM_020850	1592.8	39.19	68.71
chr6	NM_005100	854.46	20.51	100
chr11	NM_001282456	134.31	10.34	100
chr17	NM_032932	67.28	6.49	100
chr3	NM_024334	184.34	6.82	100
chr20	NM_005985	475.43	14.49	100
chr10	NM_004566	97.5	6.1	100
chr2	NM_024545	578.25	9.32	100
chr5	NM_001332	94.59	4.52	100
chr10	NM_019619	99.33	4.57	100
chr2	NM_138621	661.11	7.23	100
chr6	NM_032470	211.84	10.14	100
chr12	NM_001300739	151.23	9.78	100
chrX	NM_005638	88.77	7.21	100
chrX	NM_006978	162.55	5.03	100
chr5	NM_001034850	74.3	5.53	100
chr3	NM_006506	1127.77	15.63	86.8
chr12	NM_015048	1954.17	20.35	60.93
chr19	NM_001928	146.24	7.69	100
chr17	NM_002146	3100	7.28	44.36
chr19	NM_144691	76.42	6.49	100
chr13	NM_006646	1058.33	9.03	91.44
chr9	NM_016307	1085.65	12.45	89.58
chr20	NM_025176	69.54	7.25	100
chr9	NM_013355	231.92	6.6	100
chr20	NM_007346	3100	36.88	44.36
chr19	NM_032816	142.7	13.46	100
chr7	NM_001077621	526.87	16.83	100
chr2	NM_003887	137.33	7.48	100
chr19	NM_012398	1772.62	26.69	64.36
chr19	NM_031918	77.8	4.25	100
chr15	ENST00000560598	549.78	21.64	100
chr5	NM_016290	134.01	4.66	100
chr20	NM_004518	921.97	12.7	100
chr20	ENST00000464792	2433.78	39.66	53.6
chr3	NM_006548	3096.54	18.51	44.48
chr14	NM_001080414	720.23	26.69	100
chr4	uc010imy.1	160.25	7.93	100
chr19	NM_015318	208.48	10.3	100
chr1	NM_002403	3100	501.19	44.36
chr7	NM_004769	283.81	11.08	100
chr16	NM_152727	79.83	7.33	100
chr15	NM_005090	219.14	5.65	100
chr6	NM_003569	159.17	5.21	100
chr16	NM_001605	68.06	7.25	100
chr20	NM_001819	1595.63	12.33	68.58
chr15	NM_033238	97.06	4.81	100
chr3	NM_018338	57.47	5.08	100
chr3	ENST00000369326	161.4	7.69	100
chr3	NM_015175	55.43	6.49	100
chr19	NM_014686	350.01	14.04	100
chr10	NM_014974	100.29	8.45	100
chrX	NM_019067	2835.23	36.46	47.63
chr1	NM_003760	276.1	8.44	100
chr3	NM_001010938	822.69	15.87	100
chr9	NM_003934	129.38	3.77	100
chr16	NM_002163	88.77	5.77	100
chr16	NM_001802	167.85	6.01	100
chr13	uc001vat.1	3100	130.07	44.36
chr12	NM_000690	173.68	6.81	100
chr5	ENST00000520331	281.01	6.92	100
chr1	NM_014874	149.09	4.69	100
chr19	ENST00000376591	602.37	11.93	100
chr12	NM_002442	175.38	7.04	100
chr3	NM_001304472	59.71	7.45	100
chr2	NM_018571	81.02	6.26	100
chr1	NM_014747	96.54	5.32	100
chr7	ENST00000476977	61.25	5.68	100
chr12	ENST00000545223	242.44	8.59	100
chr6	NM_001012279	1281.66	23.18	79.42
chr12	NM_032848	1252.21	19.28	80.38
chrX	NM_003069	267.27	8.64	100
chr1	NM_024329	3100	70.79	44.36
chr1	NM_006582	1028.16	21.4	93.43
chr5	NM_001746	3100	12.57	44.36
chr4	NM_004564	88.52	7.69	100
chr18	NM_014913	923.96	26.52	100
chr17	NM_006039	257.59	4.99	100
chr15	NM_015059	411.11	12.84	100
chr8	NM_020130	181.08	11.78	100
chr17	ENST00000321930	125.78	7.93	100
chr9	NM_004612	3100	44.41	44.36
chr14	NM_173462	1976.6	31.01	60.48
chr9	uc031tfu.1	668.37	11.81	100
chr19	NM_021938	119.48	9.14	100
chr19	NM_024656	50.8	2.89	100
chr12	uc001ubf.2	57.82	6.26	100
chr2	NM_152383	203.13	11.78	100
chr16	NM_007242	2432.36	18.19	53.63
chr22	NM_000106	120.62	10.57	100
chr5	ENST00000509799	1070.18	8.47	90.55
chr20	NM_000961	127.32	7.65	100
chr18	ENST00000592170	683.48	22.12	100
chr1	NM_001079515	126.12	8.9	100
chr19	NM_005483	3100	139.15	44.36
chr19	NM_003200	1894.7	39.19	61.83
chr5	NM_006598	64.52	4.02	100
chr4	uc031sdx.1	51.1	3.62	100
chr10	ENST00000429984	265.61	15.87	100
chr8	NM_018710	425.19	16.35	100
chr22	ENST00000606538	250.54	6.7	100
chr1	NM_014638	200.59	8.66	100
chr12	NM_032829	3100	42.25	44.36
chr2	NM_001617	109.06	5	100
chr15	NM_015138	2922.21	25.44	46.59
chr1	ENST00000235790	3100	40.77	44.36
chr5	NM_001046	1121.27	16.91	87.21
chr11	NM_015213	878.71	13.86	100
chr7	NM_033427	289.36	7.14	100
chr16	NM_017869	173.68	7.45	100
chr6	NM_021940	138.23	5.5	100
chr18	ENST00000588676	61.14	5.29	100
chr8	NM_177965	147.64	12.74	100
chr3	NM_004441	363.36	15.87	100
chr1	NM_022111	3100	89.97	44.36
chr7	ENST00000541194	3100	21.22	44.36
chr17	NM_015276	497.87	8.19	100
chr1	NM_001033582	106.23	7.98	100
chr17	ENST00000538650	274.99	7.43	100
chr9	NM_030767	174.11	10.1	100
chr7	ENST00000395270	3100	41.81	44.36
chr20	NM_001719	60.65	3.83	100
chr16	NM_001080417	3100	25.11	44.36
chr6	ENST00000357320	3100	101.95	44.36
chr3	NM_001308116	295.86	12.98	100
chrX	uc004deq.4	1030.46	6.06	93.61
chr22	ENST00000341313	126.61	7.69	100
chr14	ENST00000554335	169.53	9.86	100
chr15	NM_014608	116.39	3.61	100
chr10	NM_005028	3100	73.67	44.36
chr19	NM_002248	65.65	6.21	100
chr19	NM_152655	61.54	5.07	100
chrX	NM_014927	51.52	3.61	100
chr13	NM_006704	94.5	7.72	100
chr16	NM_001270974	147.52	7.4	100
chr6	NM_080604	303.1	16.59	100
chrX	NM_001123385	62.41	5.56	100
chr3	ENST00000411682	1801.86	8.92	63.85
chr15	NM_014862	146.3	5.1	100
chr1	ENST00000341697	640.67	19.82	100
chr19	NM_024333	1890.58	9.82	62.08
chr17	NM_015134	149.48	4.49	100
chr16	NM_016643	655.28	14.67	100
chr8	NM_016353	113.21	8.41	100
chr9	ENST00000392945	111.7	6.39	100
chr14	NM_033400	293.4	8.12	100
chr1	uc001egs.1	94.63	4.95	100
chr19	NM_014963	138.39	6.73	100
chr11	NM_015177	3100	41.09	44.36
chr13	NM_001846	3100	15.14	44.36
chr20	NM_017495	3100	73.57	44.36
chr21	NM_015151	129.27	8.66	100
chr17	NM_004459	127.95	5.23	100
chr6	NM_021052	3100	20.69	44.36
chr5	NM_023927	346.67	12.02	100
chr1	NM_002953	449.14	11.06	100
chr6	NM_004973	63.55	4.18	100
chr9	NM_032552	3100	40.2	44.36
chr1	NM_005920	155.31	6.42	100
chr12	NM_018171	59.95	5.69	100
chr16	NM_005880	80.07	5.9	100
chr14	NM_015005	263.24	7.45	100
chr3	ENST00000460012	116.36	7.59	100
chr19	ENST00000592464	1779.4	30.05	64.26
chr17	ENST00000592271	87.7	2.72	100
chr14	NM_001080414	209.37	8.76	100
chr9	NM_032888	2956.45	39.75	46.37
chr7	NM_173681	66.49	5.53	100
chr8	NM_015201	3100	24.43	44.36
chr2	NM_001033575	233.51	9.49	100
chr10	NM_003474	1128.28	35.34	86.81
chrX	NM_152780	631.24	19.47	100
chr9	ENST00000398977	239.87	12.74	100
chr8	NM_006283	69	5.05	100
chr4	NM_006874	200.61	12.71	100
chr20	NM_003185	89.18	6.16	100
chr20	NM_019593	73.54	9.91	100
chr15	ENST00000416172	847.82	32.94	100
chr1	NM_024408	998.53	12.1	95.38
chr18	NM_022840	73.21	5.25	100
chr19	NM_004945	297.56	9.19	100
chr17	NM_025185	786.34	17.95	100
chrX	NM_016032	128.31	10.82	100
chr17	NM_004871	191.65	8.7	100
chr10	NM_015235	3100	11.32	44.36
chr1	NM_003292	110.45	7.06	100
chr5	NM_001134851	457.53	9.22	100
chr17	NM_015716	3100	44.18	44.36
chr14	NM_006177	56.38	3.37	100
chr19	NM_002516	368.31	12.44	100
chr20	NM_014902	509.97	26.93	100
chr6	NM_020771	2628.88	37.31	50.1
chr1	NM_031459	947.84	21.2	99.28
chr3	NM_002670	89.11	6.97	100
chr10	NM_020987	106.84	4.09	100
chr3	NM_001098783	1474.47	37.51	71.94
chr3	NM_002941	189.86	4.6	100
chr17	NM_001033553	90.01	5.11	100
chr22	NM_022719	58.28	4.69	100
chr4	NM_012445	67.59	5.77	100
chr12	NM_139241	351.62	16.02	100
chr17	ENST00000339151	244.81	10.18	100
chr12	ENST00000548537	84.53	5.77	100
chr13	NM_000321	71.76	4.49	100
chr1	NM_001032363	426.68	14.03	100
chr11	ENST00000492627	137.06	9.86	100
chr13	NM_032813	110	8.1	100
chr19	NM_001080411	137.46	6.04	100
chr1	ENST00000596131	171.37	6.01	100
chr19	NM_032108	98.18	5.18	100
chr17	ENST00000606895	150.98	6.25	100
chr17	ENST00000341217	1744.09	42.07	64.81
chr10	NM_001195626	519.18	12.07	100
chr7	ENST00000443449	78.52	5.09	100
chr14	NM_015005	150.35	6.3	100
chr20	NM_014835	74.4	8.58	100
chr1	NM_006699	677.67	6.72	100
chrX	NM_000044	242.61	7.52	100
chr9	NM_019592	3100	42.28	44.36
chr17	NM_014598	354.77	14.18	100
chr9	ENST00000343053	3100	20.2	44.36
chr20	NM_002862	336.23	7.94	100
chr12	NM_175874	1124.77	20.91	86.92
chr7	NM_003382	271.85	10.1	100
chr22	NM_014550	280.37	13.7	100
chrX	NM_031892	312.26	15.63	100
chr7	NM_001913	80.84	6.01	100
chr19	NM_001278439	423.13	11.68	100
chr1	NM_020127	508.76	14.62	100
chr7	NM_001301058	411.62	10.58	100
chr19	NM_020695	3100	20.13	44.36
chr7	NM_021807	118.01	3.71	100
chr10	NM_019619	227.99	6.16	100
chr7	NM_002847	74.59	4.76	100
chr22	NM_015264	384.08	10.76	100
chr19	NM_004924	3100	15.9	44.36
chr12	ENST00000534526	62.89	5.53	100
chr16	NM_014567	3100	51.87	44.36
chr12	NM_003362	456.34	6.97	100
chr15	ENST00000563500	241.87	6.76	100
chr2	NM_015131	155.82	3.19	100
chr20	NM_003908	607.15	11.15	100
chr2	NM_004321	3100	23.4	44.36
chr5	uc003jyp.1	949.95	6.05	99.01
chr19	NM_002911	2463.68	56.26	52.99
chr9	NM_014866	88.88	4.27	100
chr11	ENST00000525169	125.73	7.93	100
chr1	NM_015172	3100	40.34	44.36
chr16	NM_012410	54.2	3.3	100
chr11	ENST00000504995	197.83	11.78	100
chr1	NM_018125	1016.1	34.38	94.38
chr4	NM_000142	705.02	17.55	100
chr7	NM_003930	187.02	10.58	100
chr21	NM_003024	3100	68.55	44.36
chr4	NM_001134665	82.17	6.97	100
chr17	ENST00000581607	83.39	8.41	100
chr16	NM_014712	2809.92	17.24	48.01
chr7	NM_194071	254.27	8.9	100
chr6	NM_006502	57.07	5.77	100
chr17	NM_017921	3082.75	23.21	44.6
chr16	NM_006599	70.51	5.31	100
chr1	NM_002928	153.2	9.14	100
chr10	uc001ljg.1	159.1	9.11	100
chr1	NM_018125	70.24	3.85	100
chr13	NM_012345	121.15	10.61	100
chr2	NM_002101	265.07	5.56	100
chr10	NM_001200049	3100	37.99	44.36
chr5	NM_032367	126.4	6.25	100
chr12	NM_006982	119.02	6.73	100
chr20	NM_000933	129.45	5.77	100
chr2	NM_017969	119.63	6.91	100
chr10	NM_152643	58.99	5.53	100
chr3	NM_003298	215.91	5.94	100
chr4	NM_006457	75.14	4.06	100
chr19	ENST00000590756	714.55	26.61	100
chr1	NM_001278267	120.54	5.29	100
chr6	NM_020771	124.53	9.38	100
chr6	uc003mvq.2	97.98	6.13	100
chr6	NM_001431	3100	13.33	44.36
chr9	NM_004486	3100	13.95	44.36
chr10	ENST00000373382	1087.61	39.43	89.35
chr9	NM_001279349	127.95	4.63	100
chr7	uc010ksj.3	523.22	15.63	100
chr11	NM_014502	540.78	5.66	100
chr2	NM_206895	52.09	5.53	100
chr16	NM_017990	67.24	4.79	100
chr12	ENST00000539644	1206.1	19.98	82.93
chr6	NM_014780	2279.91	34.3	55.57
chr7	NM_014705	138.14	7.21	100
chr15	NM_003257	3100	7.74	44.36
chr1	NM_015215	1578.01	28.96	69.09
chr12	NM_002442	738.44	15.77	100
chr11	ENST00000528474	187.3	6.73	100
chr14	ENST00000555943	2132.55	17.74	57.86
chr12	NM_033114	247.99	6.77	100
chr4	NM_001203	1127.57	46.4	86.84
chr7	ENST00000340150	356.86	11.54	100
chr13	NM_003045	109.68	5.42	100
chr1	NM_002826	161.19	10.82	100
chr17	NM_001264573	2075.29	8.2	58.43
chr22	uc003bed.1	97.04	8.9	100
chr1	NM_015164	254.16	10.77	100
chr22	NM_012295	473.85	6.83	100
chr9	NM_001006641	224.56	9.62	100
chr7	NM_173569	2304.17	14.38	55.2
chr3	NM_020817	128.01	6.5	100
chr1	NM_015215	53.69	3.3	100
chr5	NM_006696	53.47	4.29	100
chr1	NM_004284	233.15	4.32	100
chr1	NM_001409	2849.49	67.08	47.39
chr2	ENST00000392316	292.52	11.37	100
chr12	NM_014718	58.76	3.62	100
chr14	NM_022489	835.62	18.8	100
chr7	NM_005685	71.18	5.29	100
chr2	NM_002437	435.86	7.65	100
chr15	NM_001080435	206.64	11.54	100
chr1	NM_020423	110.56	9.62	100
chr16	NM_031948	153.19	6.34	100
chr7	ENST00000361825	78.37	8.03	100
chr16	ENST00000354563	3100	9.59	44.36
chr10	NM_024875	85.05	6.1	100
chr2	ENST00000401432	119.52	4.33	100
chr15	NM_018357	1783.13	25.03	64.15
chr11	NM_001642	240	3.87	100
chr1	NM_018056	339.26	20.2	100
chr16	NM_139170	204.63	7.21	100
chr9	NM_021144	3100	30.81	44.36
chr1	uc001hcd.3	1134.68	17.44	86.45
chr21	NM_000484	415.86	6.75	100
chr7	NM_018051	3100	126.48	44.36
chr7	ENST00000543840	145.89	7.05	100
chr1	NM_001010858	1117.31	7.41	87.3
chr15	NM_001007156	83.01	8.17	100
chr20	NM_004587	2904.82	21.15	46.53
chr1	uc001brt.1	82.21	9.05	100
chr22	NM_017436	611.5	20.68	100
chr19	NM_003331	289.26	11.3	100
chr19	NM_000435	1039.12	6.81	93.17
chr16	NM_001243650	55.7	3.57	100
chr15	NM_001286495	62.67	2.55	100
chr4	NM_001080477	180.77	5.27	100
chr17	NM_007372	81.64	3.05	100
chr11	NM_130847	444.85	6.95	100
chr1	NM_006990	1037.75	7.77	93.23
chr7	NM_004456	699.48	7.2	100
chr19	NM_001712	61.16	4.52	100
chr22	NM_000355	375.54	8.66	100
chr19	NM_024707	106.93	7.45	100
chr11	NM_002394	70.6	5.98	100
chr1	NM_005401	131.81	4.02	100
chr20	NM_018197	619.72	7.1	100
chr7	NM_032581	354.69	6.82	100
chr16	NM_005030	159.94	5.31	100
chr16	NM_000548	154.44	6.68	100
chr12	NM_007174	218.4	6.34	100
chr5	NM_001085377	83.01	5.77	100
chr2	NM_003648	92.32	5.21	100
chr11	NM_017966	93.89	6.39	100
chrX	NM_001300788	356.92	8.38	100
chr12	NM_002567	209.73	9.63	100
chr13	ENST00000305425	334.54	9.24	100
chr11	NM_003320	210.24	6.3	100
chr10	NM_052918	73.21	6.25	100
chr3	NM_003458	51.72	4.11	100
chr20	NM_012469	1703.52	12.86	65.44
chr11	NM_001161630	88.77	6.97	100
chr2	uc010zlj.2	90.16	5.98	100
chr15	NM_004644	375.2	10.34	100
chr3	NM_015097	118.31	6.78	100
chr2	NM_002897	76.95	3.35	100
chr17	NM_020954	51.52	4.33	100
chrX	NM_012080	108.48	4.6	100
chr19	NM_033064	148.7	9.25	100
chr8	NM_021021	359.43	10.82	100
chr6	NM_002224	199.95	10.58	100
chr22	NM_138415	354.03	8.84	100
chr1	NM_001281956	180.18	7.69	100
chr3	NM_015103	228.03	10.1	100
chr2	uc010yrt.2	1500.66	13.72	70.86
chr5	NM_005654	676.48	7.95	100
chr4	NM_148894	57.47	5.26	100
chr7	NM_003550	101.24	4.35	100
chr16	ENST00000571538	115.68	3.66	100
chr12	NM_001844	134.89	4.16	100
chr22	NM_004327	181.29	12.02	100
chr14	ENST00000556051	1207.18	11.08	82.85
chr12	NM_003483	3100	49.03	44.36
chr12	ENST00000535731	3100	76.52	44.36
chr10	NM_003174	345.14	7.33	100
chr1	NM_006556	130.17	3.97	100
chr2	NM_032312	873.26	31.5	100
chr19	NM_002918	120.09	6.97	100
chr7	NM_145111	227.22	12.02	100
chr19	NM_013282	159.75	3.96	100
chr1	NM_015999	204.15	11.36	100
chr22	ENST00000249130	1640.98	42.55	67.36
chr17	NM_018289	3100	42.46	44.36
chr2	NM_145693	78.98	7.21	100
chr3	NM_002070	3100	204.29	44.36
chr19	NM_001161425	916.06	17.55	100
chr17	NM_024419	56.9	4.33	100
chr9	NM_017617	1667.96	9.24	66.47
chr14	ENST00000429169	61.92	4.19	100
chr19	NM_005481	3100	27.98	44.36
chr20	NM_152864	411.34	7.56	100
chr17	NM_005852	121.62	5.57	100
chrX	ENST00000477084	60.38	4.16	100
chr22	NM_012323	54.4	6.55	100
chr17	ENST00000576947	371.98	10.67	100
chr19	ENST00000588161	1953.14	29.25	60.91
chr19	NM_024527	172.56	8.12	100
chr10	NM_015179	67.39	4.5	100
chrX	ENST00000377018	3100	33.59	44.36
chr6	NM_002388	217.95	4.3	100
chr10	uc009xzg.1	3100	129.86	44.36
chr20	NM_000801	3124.77	33.78	63.22
chr16	ENST00000566096	130.75	8.25	100
chr2	NM_001566	820.93	25.97	100
chr1	NM_032341	193.88	8.42	100
chr7	ENST00000342645	3100	37.47	44.36
chr19	NM_002579	2234.12	61.07	56.13
chr1	NM_152374	63.14	5.69	100
chr19	NM_023072	625.76	10.97	100
chr4	NM_006168	155.52	4.04	100
chr22	NM_001835	74.11	6.57	100
chr19	NM_015015	3100	67.87	44.36
chr17	NM_000263	403.3	10.34	100
chr1	NM_001618	1565.34	5.73	69.44
chr7	NM_003496	713.35	16.69	100
chrX	NM_000425	680.53	12.26	100
chr13	NM_020403	123.73	5.57	100
chr13	NM_006644	2056.27	28.13	58.82
chr19	NM_014501	1936.57	18.28	61.08
chr12	NM_178039	163.97	5.2	100
chr7	NM_021116	133.09	6.49	100
chr20	NM_003763	766.42	7.35	100
chr16	NM_003609	3100	108.06	44.36
chr2	NM_031283	1173.31	6.81	84.35
chr19	NM_152296	139.6	4.46	100
chr14	NM_012244	307.54	10.31	100
chr1	NM_024529	3100	57.56	44.36
chr22	NM_000362	140.69	8.41	100
chr1	NM_003760	2334.87	16.07	54.77
chr3	NM_024513	3100	19.78	44.36
chr1	NM_004958	61.02	3.49	100
chr12	NM_001013690	3100	10.88	44.36
chr11	NM_014956	2383.25	18.52	54.06
chr17	NM_032442	62.7	3.04	100
chr13	NM_001303110	735.73	9.4	100
chr14	NM_021003	103.28	2.82	100
chr10	NM_004281	201.24	6.61	100
chr13	NM_006346	50.67	3.17	100
chr3	uc003fyk.2	82.75	5.49	100
chr17	NM_198834	193.48	8.14	100
chr19	NM_000836	3100	200.27	44.36
chr20	NM_022096	111.01	9.38	100
chr15	uc001zsr.1	185.99	8.17	100
chr7	NM_001080495	2585.34	19.54	50.86
chr4	NM_001085399	77.34	4.27	100
chr19	NM_017720	436.18	13.94	100
chr14	NM_001112726	125.05	8.17	100
chr13	NM_014832	62	4.05	100
chr17	ENST00000253794	110.48	2.54	100
chr14	NM_019589	771.68	7.38	100
chr1	NM_014359	56.38	5.77	100
chr6	NM_001010853	61.57	6.18	100
chr12	NM_019012	163.3	4.66	100
chr1	NM_005529	106.85	7.48	100
chr10	NM_012229	120.67	5.98	100
chr9	NM_000093	597.53	10.39	100
chr11	NM_001098638	191.1	3.9	100
chr1	NM_015383	119.52	5.53	100
chr16	ENST00000572544	113.64	7.71	100
chr7	NM_022087	698.67	15.84	100
chr6	NM_006653	124.47	8.66	100
chr17	NM_001199417	322.98	11.54	100
chr8	ENST00000521576	56.33	7.29	100
chr17	NM_015085	66.58	3.13	100
chr1	NM_019032	75.21	6.44	100
chr4	NM_001001701	330.07	6.42	100
chr3	NM_006810	65.74	3.39	100
chr12	uc009zgn.1	509.97	4.84	100
chr12	NM_178314	3100	56.74	44.36
chr8	uc003wpt.3	180.03	6.24	100
chr22	NM_003595	255.18	13.46	100
chr2	NM_182588	83.01	4.81	100
chr12	NM_015048	53.92	8.38	100
chrX	NM_004429	1281.79	10.62	79.46
chr11	NM_182557	1229.08	39.43	81.39
chr1	NM_018211	85.58	7.66	100
chr16	NM_005652	3100	25.8	44.36
chr14	NM_014216	284.44	4.39	100
chr4	NM_016129	65.16	5.01	100
chr9	NM_003070	54.92	4.81	100
chr19	NM_006297	3100	35.63	44.36
chr15	NM_017858	62.14	4.45	100
chr2	uc002vib.3	51.52	5.53	100
chr2	NM_022730	68.18	3.49	100
chr19	NM_013433	130.84	4.31	100
chr20	NM_006097	100.41	4.87	100
chr1	ENST00000456170	81.53	5.5	100
chr4	NM_003619	753.07	13.4	100
chr19	NM_138393	66.06	6.46	100
chr20	NM_032221	79.79	5.36	100
chr10	NM_019619	230.22	13.46	100
chr21	NM_018669	226.26	11.39	100
chr13	NM_020456	1033.56	28.85	93.48
chr14	NM_013382	139.45	9.1	100
chr19	NM_024907	97.2	5.82	100
chr17	NM_033389	206.97	10.82	100
chr13	NM_001846	3100	20.57	44.36
chr13	NM_000282	52.41	4.33	100
chr12	NM_052897	3100	21.52	44.36
chrX	NM_021083	51.52	3.85	100
chr9	NM_007126	825.36	15.4	100
chr3	NM_152617	578.9	9.17	100
chr17	NM_007294	429.17	15.15	100
chr5	NM_004472	287.81	14.91	100
chr12	NM_004302	249.62	6.5	100
chr4	ENST00000502620	66.58	5.29	100
chrX	NM_015107	673.43	13.4	100
chr17	NM_000964	776.39	11.47	100
chr1	NM_002221	62.56	5.05	100
chrX	ENST00000286428	60.17	6.45	100
chr9	NM_004817	1302.97	18.61	78.89
chr7	NM_015949	354.17	4.69	100
chr5	NM_144723	473.62	5.45	100
chr9	NM_024117	3100	49.3	44.36
chr12	NM_006312	3100	105.09	44.36
chr7	NM_003130	1040.84	12.02	93.07
chr2	ENST00000409538	1193.86	22.6	83.46
chr19	NM_017854	1015.85	24.7	94.35
chr16	ENST00000463855	538.14	13.94	100
chr20	NM_001794	129.23	5.56	100
chr20	NM_080836	622.47	9.75	100
chr7	NM_002736	74.32	6.73	100
chr5	NM_001964	3100	27.12	44.36
chr10	NM_152643	60.15	5.29	100
chr4	NM_001289930	138.41	4.05	100
chr11	NM_002419	3100	39.14	44.36
chr8	NM_014943	533.85	5.15	100
chr6	NM_017519	2721.56	15.51	49.33
chr18	ENST00000580672	723.34	14.33	100
chr11	NM_001293	105.51	2.99	100
chr22	NM_012263	51.41	4.46	100
chr17	ENST00000584059	144.32	7.4	100
chr20	uc021wfw.1	1668.11	10.58	66.44
chr22	NM_022766	237.45	8.03	100
chr10	uc001jri.1	61.4	3.13	100
chr15	NM_005926	3100	43.96	44.36
chr19	NM_031918	629.01	27.41	100
chr17	NM_015134	3100	33.76	44.36
chr12	NM_025215	3100	107.81	44.36
chr5	NM_001303241	206.07	3.87	100
chr4	NM_002753	106.51	8.43	100
chr15	NM_005724	118.38	5.44	100
chrX	NM_031407	1749.04	8.55	64.82
chr17	NM_182641	3100	27.79	44.36
chr16	ENST00000561755	139.26	4.03	100
chr22	NM_001996	205.34	4.87	100
chr6	NM_001949	148.6	8.56	100
chr3	NM_015268	591.45	24.52	100
chr10	NM_015221	74.75	6.49	100
chr1	NM_012414	114.51	7.03	100
chr12	NM_012291	144.34	6.69	100
chr14	NM_015684	99.62	8.97	100
chr2	NM_018263	144.79	6.1	100
chr13	NM_024089	71.98	4.72	100
chr12	NM_016122	74.53	5.1	100
chrX	uc004feq.3	1926.73	4.88	61.3
chr14	NM_015656	792.49	9.89	100
chr16	NM_006910	1842.23	18.29	62.55
chr22	NM_152299	58.43	4.47	100
chr19	NM_016148	3100	105.3	44.36
chr15	NM_014608	1155.51	19.72	85.48
chr4	NM_153717	167.41	5.77	100
chr1	NM_020435	56.38	4.81	100
chr21	NM_030582	3100	33.87	44.36
chr19	NM_017607	3100	29.16	44.36
chr19	NM_015318	115.34	4.02	100
chr5	NM_153013	60.76	4.01	100
chr12	NM_021953	170.03	4.97	100
chr12	NM_032656	198.71	13.22	100
chr6	NM_015278	145.18	5.31	100
chr20	NM_080820	374.85	4.65	100
chr19	ENST00000601588	514.08	12.08	100
chr5	NM_001285460	79.8	7.21	100
chr2	ENST00000449864	716.66	25.23	100
chr1	NM_013441	841.85	24.52	100
chr9	NM_030767	119.52	5.05	100
chr5	NM_001744	106.84	5.29	100
chr19	NM_014164	861.41	8.23	100
chr2	NM_018981	2159.85	28.69	57.42
chr19	NM_020170	58.19	3.66	100
chr1	NM_018087	264.54	9.61	100
chr11	ENST00000530277	60.47	7.93	100
chr15	NM_014985	184.59	7.23	100
chr10	NM_005436	321.58	5.76	100
chr3	ENST00000492010	861.48	24.9	100
chr22	NM_014678	3100	153	44.36
chr16	NM_001089	140.24	6.8	100
chr8	NM_018492	98.44	4.89	100
chr19	NM_012435	482.58	14.73	100
chr17	ENST00000585881	3100	390.76	44.36
chr8	NM_007218	377.78	10.5	100
chr22	NM_001145418	568.71	21.34	100
chr11	NM_000612	1955.46	27.89	60.98
chr3	NM_053025	76.44	7.31	100
chr19	NM_003200	3100	101.13	44.36
chr17	NM_001092	66.74	4.31	100
chr8	NM_001287237	79.55	6.01	100
chr14	NM_001102	50.4	5.42	100
chr20	NM_012156	1358.4	21.67	76.31
chr10	NM_019619	121.58	6.25	100
chr1	ENST00000262676	83.01	4.81	100
chr20	NM_007186	712.16	8.14	100
chr22	ENST00000405555	96.45	6.73	100
chr11	NM_003320	1683.37	14.85	65.87
chr1	NM_001194986	127.92	5.52	100
chr22	NM_052906	427.44	22.6	100
chr4	ENST00000502987	110.85	4.13	100
chr1	NM_002953	325.12	12.01	100
chr11	NM_176795	1127.55	19.54	86.82
chr22	NM_033386	634.46	13.94	100
chr1	NM_018178	233.42	7.57	100
chr13	NM_000053	80.44	5.05	100
chr3	NM_173359	72.18	5.77	100
chr1	NM_207334	284.72	6.87	100
chr11	NM_173573	139.4	5.29	100
chrX	NM_002025	65.07	5.34	100
chr19	NM_016457	74.11	4.31	100
chr19	NM_006503	640.77	9.8	100
chr22	ENST00000402502	62	3.47	100
chr16	ENST00000563137	3100	29.76	44.36
chr11	ENST00000525693	502.26	10.29	100
chr1	NM_205848	194.91	10.34	100
chr1	NM_003243	126.03	6.25	100
chr9	uc004bdk.3	68.65	4.61	100
chr5	ENST00000511206	146.41	7.8	100
chr17	NM_006612	419.44	10.89	100
chr16	NM_014712	522.99	11.58	100
chr7	NM_001281447	199.34	11.06	100
chr20	NM_080489	88.77	4.33	100
chr9	NM_013318	1276.06	8.94	79.44
chr18	NM_000227	51.52	3.13	100
chr9	NM_000692	1035.51	20.82	93.31
chr15	NM_014630	367.04	6.4	100
chrX	NM_145177	61.4	4.33	100
chr14	NM_019589	479.96	3.87	100
chr11	ENST00000415461	449.03	6.04	100
chr2	NM_003618	100.56	4.53	100
chr11	NM_016621	849.37	13.5	100
chr4	NM_001873	195.02	10.82	100
chr11	NM_002335	1212.58	22.24	82.5
chr6	NM_015050	150.49	4.17	100
chr15	NM_198525	150.27	7.45	100
chr12	NM_015989	60.43	5.47	100
chr7	NM_032959	1341.9	35.35	76.75
chrX	ENST00000373545	690.64	15.15	100
chr11	NM_022062	485.28	12.59	100
chr19	ENST00000594866	622.96	21.4	100
chr20	NM_021035	58.79	4.49	100
chr6	NM_001163391	66.24	5.03	100
chr16	NM_004380	280.82	10.76	100
chr19	NM_015318	146.84	6.68	100
chr18	NM_003199	130.64	6.16	100
chr5	NM_001155	245.03	12.26	100
chr15	ENST00000267836	1129.02	16.14	86.83
chr20	NM_015192	91.3	3.89	100
chrX	NM_020922	1851.29	30.11	62.34
chr8	NM_015850	2209.22	10.76	56.52
chr19	ENST00000599957	282.96	13.94	100
chr15	ENST00000416165	219.52	4.89	100
chr15	NM_052840	101.01	5.29	100
chr5	NM_015111	80.95	4.92	100
chr18	NM_024430	86.45	7.21	100
chrX	NM_005120	3100	62.69	44.36
chr7	NM_014413	1793.96	27.17	63.89
chr12	NM_007174	95.61	4.65	100
chr15	NM_173611	189.79	5.93	100
chr17	ENST00000575158	61.4	4.33	100
chrX	NM_017938	100.69	6.73	100
chr7	NM_001142573	435.75	18.03	100
chr7	NM_003496	95.91	4.24	100
chr18	NM_004775	540.76	8	100
chr1	NM_003975	85.15	5.53	100
chr19	NM_015321	953.58	28.13	98.81
chr9	NM_032888	3100	70.68	44.36
chr19	NM_001080434	96.42	5.53	100
chr9	NM_020946	68.39	5.78	100
chrX	NM_145177	56.38	5.53	100
chr1	NM_006600	3100	15.49	44.36
chr3	NM_002841	57.54	2.75	100
chr14	NM_001010854	51.56	3.99	100
chr4	NM_153717	80.06	6.97	100
chr22	NM_000398	3100	13.39	44.36
chr9	NM_003011	3100	24.17	44.36
chr8	uc011ljo.2	94.66	3.85	100
chr1	NM_138795	911.52	17.6	100
chr11	NM_005706	1290.5	19.96	79.24
chrX	NM_001184772	205.99	6	100
chrX	NM_001412	376.52	9.58	100
chr7	NM_014390	420.05	5.59	100
chr12	uc001ukg.2	62.84	6.01	100
chr6	uc011dwn.2	92.81	4.39	100
chr1	ENST00000376576	505.68	6.04	100
chr22	NM_005569	146.91	6.05	100
chr1	NM_014697	233.34	6.47	100
chr9	NM_014282	3100	28.73	44.36
chr2	NM_014168	231.58	6.27	100
chr16	NM_015092	64.38	2.45	100
chr1	NM_006699	108.26	4.02	100
chr8	ENST00000523898	77.36	5.52	100
chr15	NM_006091	305.71	13.46	100
chr1	NM_032292	53.14	2.98	100
chr20	NM_006420	51.71	4.09	100
chr12	NM_003677	160.27	6.39	100
chr16	NM_001694	65.92	8.93	100
chr16	ENST00000409037	164.55	12.26	100
chr4	NM_005935	1570.48	23.46	69.44
chr9	NM_012127	3100	17.09	44.36
chr13	NM_024719	124.95	6.97	100
chr9	NM_001842	3100	117.47	44.36
chr16	ENST00000568455	457.17	12.25	100
chr7	NM_173569	3100	70.14	44.36
chr3	NM_173543	56.27	5.38	100
chrY	NM_004192	2098.89	13.25	58.27
chr8	NM_172366	127.1	5.38	100
chr8	NM_031466	68.55	5.47	100
chr3	NM_025112	1389.59	18.16	75.22
chr5	NM_018989	65.15	3.41	100
chr19	NM_032482	71.27	5.2	100
chr5	NM_152686	743.33	27.17	100
chr7	uc011kfy.2	353.99	14.96	100
chr18	NM_014214	815.37	10.8	100
chr12	ENST00000549165	90.74	5.77	100
chr19	NM_006387	1535.31	25.65	70.09
chr11	NM_002804	177.97	4.07	100
chr5	NM_024786	1402.26	33.18	74.78
chr1	NM_004672	97.47	5.69	100
chr3	NM_170662	754.69	9.56	100
chr21	NM_030582	194.6	9.2	100
chr9	NM_024077	761.77	10.69	100
chr19	ENST00000586123	60.33	6.25	100
chrX	NM_001669	88.63	7.45	100
chr17	NM_003003	1703.76	11.03	65.46
chr11	NM_001085372	3100	46.41	44.36
chr2	NM_001168241	705.92	15.66	100
chr2	ENST00000445102	145.02	10.1	100
chr5	NM_033274	69.33	3.85	100
chr16	ENST00000572584	73.71	7.52	100
chr14	NM_001010854	217.6	7.69	100
chr11	NM_006473	309.36	8.12	100
chr19	NM_017721	1798.63	34.34	63.84
chr17	NM_002616	66.12	3.32	100
chr12	ENST00000542313	320.55	6.37	100
chrX	NM_001399	143.92	7.93	100
chr19	NM_032482	66.58	3.41	100
chr16	NM_018690	87.54	6.25	100
chr1	NM_004673	67.9	7.21	100
chr14	NM_016039	648.64	8.91	100
chr11	NM_001235	331.36	8.53	100
chr16	NM_005187	126.03	8.41	100
chr2	NM_007046	3100	211.81	44.36
chr18	NM_002384	1531.84	18.64	70.2
chr14	ENST00000395631	103	5.07	100
chr19	NM_018154	133.04	7.91	100
chr2	NM_153214	3100	29.33	44.36
chr19	NM_021231	3100	53.84	44.36
chr17	NM_001288653	431.99	4.66	100
chr11	NM_001909	882.69	9.25	100
chr16	NM_006324	3100	39.01	44.36
chr19	ENST00000598855	3100	24.22	44.36
chr16	ENST00000390664	310.11	11.58	100
chr10	ENST00000437799	58.77	4.58	100
chr11	NM_005851	1859.89	15.51	62.18
chr3	NM_001706	266.84	13.46	100
chr10	ENST00000416979	137.12	9.14	100
chr17	ENST00000413388	1196.93	28.26	83.19
chr19	NM_006630	71.91	3.61	100
chr20	NM_032819	75.36	6.49	100
chr19	NM_006532	183.43	9.86	100
chr17	NM_014984	272.63	10.6	100
chr11	ENST00000265654	133.52	7.45	100
chr10	NM_004096	936.25	3.66	100
chrX	NM_017681	83.01	5.53	100
chr17	NM_007169	448.28	22.6	100
chr4	NM_002337	227.25	5.99	100
chr9	NM_001190730	72.84	6.01	100
chr18	NM_004852	260.86	5.66	100
chr17	uc010czj.2	91.69	5.87	100
chr19	NM_052850	3100	30.36	44.36
chr16	NM_153813	123.43	9.86	100
chr4	ENST00000355072	70.58	5.99	100
chr17	NM_001291904	71.91	5.53	100
chrX	NM_024657	129.97	5.29	100
chr16	NM_133443	306.56	15.37	100
chr22	NM_014246	185.28	4.41	100
chr6	NM_006775	882	6.64	100
chr2	NM_014014	1084.15	4.28	89.71
chr15	NM_198525	3100	71.65	44.36
chr11	ENST00000379109	559.02	16.5	100
chr7	NM_005338	159.78	6.49	100
chr4	ENST00000515576	200.48	8.9	100
chr2	NM_005444	407.96	10.44	100
chr6	uc011dqw.1	2527.07	13.3	51.81
chrX	NM_015107	77.29	3.89	100
chr9	NM_017561	113.73	10.1	100
chr14	ENST00000557151	56.24	6.26	100
chr2	NM_015361	659.74	16.14	100
chr4	NM_003864	64.15	5.29	100
chr3	NM_014869	192.06	7.91	100
chr12	NM_178039	130.49	4.02	100
chr1	NM_017940	350.38	8.04	100
chr3	ENST00000450338	366.51	10.82	100
chr10	NM_018237	945.09	10.16	99.59
chrX	NM_001142463	2103.84	15.18	58.32
chrX	NM_002294	1054.28	21.87	91.71
chr22	NM_031890	267.34	11.12	100
chr3	NM_022899	257.2	8.98	100
chr22	NM_016272	2911.49	44.4	46.53
chr22	NM_003634	99.47	3.96	100
chr10	NM_031923	965.5	23.8	97.79
chr11	NM_013253	201.51	5.58	100
chr8	NM_024870	72.58	3.47	100
chr22	NM_001290046	668.27	6.83	100
chr1	NM_005455	871.38	12.88	100
chr11	ENST00000299004	439.21	12.98	100
chrX	NM_005088	3100	58.55	44.36
chr6	NM_014452	263.72	11.54	100
chr4	NM_198227	64.42	6.97	100
chr13	ENST00000430347	64.86	3.55	100
chr3	NM_005944	88.77	5.29	100
chr14	NM_018071	83.42	5.67	100
chr9	NM_001289121	102.2	7.04	100
chr19	NM_001256849	3100	39.37	44.36
chr21	uc010gpf.1	69.26	4.39	100
chr10	NM_014661	740.97	8.24	100
chr7	NM_006989	154.25	4.64	100
chr9	NM_014908	192.71	5.21	100
chr1	NM_032292	283.29	9.44	100
chr9	NM_153695	85.33	6.31	100
chr14	NM_004239	67.43	4.88	100
chr10	NM_021830	3100	27.11	44.36
chr3	NM_177938	2945.06	30.27	46.44
chr19	NM_024298	716.84	11.98	100
chrX	NM_020730	310.93	12.48	100
chr10	NM_001282866	52.84	5.05	100
chrX	uc004css.3	90.5	3.79	100
chr20	NM_005417	598.25	13.88	100
chr16	NM_005072	298.61	8.52	100
chr2	NM_015348	500.08	11.2	100
chr19	NM_032737	3100	94.86	44.36
chr1	NM_015172	79.5	4.16	100
chr3	NM_032682	272.74	9.61	100
chr3	NM_015512	66.58	3.13	100
chr19	NM_052925	311.05	6.38	100
chr17	NM_015681	121.53	6.97	100
chr17	uc010dgr.2	81.08	6.01	100
chr3	NM_001407	329.94	6.45	100
chr14	ENST00000487861	415.38	13.22	100
chr16	NM_001361	245.59	7.65	100
chr1	NM_198545	291.1	5.37	100
chr12	ENST00000380858	221.19	13.15	100
chrY	NM_005088	455.38	22.72	100
chr9	NM_001013653	478.96	15.15	100
chrX	NM_001143978	111.81	5.98	100
chr7	NM_005338	596.22	8.79	100
chr10	NM_020338	1252.49	6.3	80.38
chr11	uc001ojc.1	1721.21	13.12	65.06
chr9	NM_130459	65.63	4.01	100
chr19	NM_020828	182.16	12.98	100
chr20	NM_032883	1470.36	22.88	72.04
chr4	NM_025074	54.4	4.74	100
chr7	NM_003088	3100	24.18	44.36
chr20	NM_006534	107.09	3.72	100
chr11	NM_001122955	136.22	5.51	100
chr19	NM_006247	163.46	3.98	100
chr8	NM_018142	126.17	4.26	100
chr2	NM_194250	419.76	16.11	100
chr16	NM_014048	687.48	6.88	100
chr16	NM_001034841	108.29	4.43	100
chr9	NM_173551	1997.56	12.6	60.2
chr12	uc001ujk.3	1190.92	9.75	83.63
chrX	NM_002444	87.09	5.85	100
chrY	uc004for.1	267.28	10.82	100
chr18	NM_005637	55.87	3.51	100
chr8	NM_014294	170.89	5.37	100
chr11	NM_003626	163.06	6.4	100
chr18	NM_020964	66.57	5.77	100
chr19	NM_023035	3187.65	23.35	93.75
chr9	NM_001011703	78.71	5.49	100
chr7	NM_152913	99.55	6.25	100
chr3	NM_024947	484.37	7.09	100
chr20	NM_020967	106.08	4.84	100
chr2	NM_203365	76.09	4.22	100
chr17	ENST00000539023	314.45	5.77	100
chr15	NM_004667	64.98	5.26	100
chr10	uc010qbr.1	888.2	16.38	100
chr20	NM_004587	696.7	11.48	100
chr16	NM_002094	427.82	5.48	100
chrX	NM_005745	58.85	3.03	100
chr19	ENST00000593124	92.85	8.9	100
chr12	NM_002973	333.86	7.43	100
chr15	NM_005135	120.8	5.82	100
chr15	NM_138792	1072.05	7.88	90.52
chr7	ENST00000393561	52.93	4.79	100
chr14	NM_015346	55.7	4.36	100
chr6	NM_138571	172.95	6.26	100
chr15	ENST00000528975	3100	122.85	44.36
chr12	NM_001142641	2137.23	49.8	57.92
chr1	NM_033102	292.44	11.67	100
chr6	NM_138457	292.43	9.38	100
chr10	NM_007055	90.49	9.28	100
chr19	NM_031485	1947.85	29.23	61.04
chr9	NM_017811	3100	54.18	44.36
chr7	ENST00000455089	89.03	5.05	100
chr12	NM_020993	1007.17	9.56	94.88
chr6	NM_030948	884.45	25.73	100
chr7	NM_006908	3100	23.55	44.36
chr5	NM_025158	168.29	6.71	100
chr14	NM_017420	2281.23	20.08	55.57
chr6	NM_173515	1525.47	17.06	70.56
chr19	NM_000234	58.36	4.94	100
chr16	NM_003752	1852.3	6.3	62.32
chr20	NM_012156	341.23	9.49	100
chr1	NM_014969	238.95	11.96	100
chr15	NM_006901	113.12	4.09	100
chr10	NM_014720	1752.9	19.69	64.8
chrX	NM_031407	3100	11.41	44.36
chr8	ENST00000520362	205.5	12.74	100
chr6	ENST00000356530	3100	7.98	44.36
chr6	NM_004824	177.59	5.12	100
chr1	NM_006990	734.37	8.29	100
chr11	NM_000932	52.38	3.12	100
chr10	NM_018237	1339.31	10.73	76.85
chr3	NM_002941	200.05	3.87	100
chr1	NM_002529	51.52	5.05	100
chr7	ENST00000421113	81.85	6.97	100
chr18	NM_145020	54.67	5.53	100
chr1	ENST00000483388	1276.4	25.39	79.5
chr5	NM_015071	76.6	6.97	100
chr20	NM_183047	464.46	12.08	100
chr22	NM_001894	884.09	23.11	100
chr19	NM_024729	122.87	6.01	100
chr9	NM_002874	729.34	5.53	100
chr17	ENST00000269095	97.74	3.11	100
chr9	NM_016215	300.09	11.06	100
chr5	NM_006598	63.42	3.99	100
chr3	NM_145755	95.51	9.38	100
chr17	NM_001158	71.26	5.29	100
chr17	ENST00000396278	63.63	4.33	100
chr11	NM_003626	457.66	19.47	100
chr1	NM_152491	116.93	5.77	100
chr2	NM_003896	51.52	3.85	100
chr12	NM_003622	150.89	9.86	100
chrX	NM_031892	160.4	6.78	100
chr7	NM_001128636	3100	36.08	44.36
chr4	NM_005255	54.24	9.63	100
chr2	NM_014607	127.86	3.54	100
chr15	NM_014862	78.06	2.92	100
chr10	NM_012247	496.09	12.01	100
chr17	ENST00000464847	1436.32	8.33	73.08
chr7	ENST00000421607	61.4	3.13	100
chr19	NM_203304	3100	78.42	44.36
chr9	NM_001177316	1126.39	14.02	86.87
chr22	NM_003595	756.38	11.58	100
chr10	ENST00000477432	120.26	8.01	100
chr7	ENST00000222990	291.27	14.44	100
chr2	uc002sqt.1	254.36	8.92	100
chr8	NM_001308152	3100	49.63	44.36
chr4	NM_018323	1100.5	26.69	88.5
chr20	uc002wjf.1	172.98	7.87	100
chr17	NM_004583	278.68	6.05	100
chr3	NM_001064	3100	65.6	44.36
chr7	NM_020725	77.61	6.01	100
chr9	NM_014397	65.97	5.29	100
chr18	NM_152352	113.12	5.77	100
chr10	ENST00000376451	883.45	11.8	100
chr4	NM_014933	550.12	4.82	100
chr19	ENST00000592409	600.43	21.44	100
chr6	NM_017651	1238.35	20.36	80.97
chr12	NM_000719	81.25	7.21	100
chr2	NM_002026	1713.26	17.35	65.14
chr19	ENST00000588267	82.63	7.69	100
chrX	NM_080390	3100	121.27	44.36
chr16	NM_020825	126.03	8.66	100
chr19	NM_017660	3100	23.74	44.36
chr16	NM_003486	1998.64	22.24	60.21
chr2	NM_015650	3100	208.38	44.36
chr1	NM_012262	2904.44	18.99	46.51
chr17	NM_003457	2170.44	13.81	57.18
chr4	ENST00000505434	329.33	12.11	100
chr1	uc001dig.4	215.19	9.74	100
chr12	NM_144973	55.67	5.29	100
chr5	NM_001834	3100	68.26	44.36
chr12	NM_017842	289.35	12.5	100
chr4	NM_025212	752.85	11.38	100
chr11	NM_000352	160.46	10.34	100
chr19	NM_001983	89.05	3.31	100
chr20	NM_014071	464.36	11.84	100
chr19	NM_015692	182.28	9.38	100
chr16	NM_001145204	161.54	11.3	100
chr6	uc011eej.1	90.92	4.1	100
chr19	NM_004145	485.35	5.97	100
chr5	NM_138782	246.74	15.39	100
chr2	NM_015252	154.82	6.85	100
chr17	NM_024599	236.03	9.38	100
chr1	NM_006113	56.38	2.89	100
chr17	NM_019020	370.83	6.38	100
chr11	NM_024092	79.73	8.99	100
chr10	NM_003474	105.68	6.84	100
chr16	NM_000833	69.35	4.57	100
chr7	NM_001080529	272.38	14.91	100
chr19	NM_001101372	111.92	9.86	100
chr20	NM_007219	61.86	2.99	100
chr12	NM_015048	73.56	3.7	100
chr11	NM_032223	578.99	15.88	100
[truncated: 43,804 more rows]
